# Supplementary material for: Crystallization of metastable monoclinic carnallite, KCl·MgCl2·6H2O: missing structural link in the carnallite family
Source: Acta Crystallogr C Struct Chem. 2020 Apr 29;76(Pt 5):507–12. doi: 10.1107/S2053229620005197 (PMC7199198; doi:10.1107/S2053229620005197)
Supplement: Supplementary file 1 [file c-76-00507-sup1.cif]

##############################################################################
#                                                                            #
# This CIF contains the data in a paper accepted for publication in          #
# Acta Crystallographica Section C. It conforms to the requirements of       #
# Notes for Authors for Acta Crystallographica Section C, and has been       #
# peer reviewed under the auspices of the IUCr Commission on Journals.       #
#                                                                            #
# Full details of the Crystallographic Information File format               #
# are given in the paper "The Crystallographic Information File (CIF):       #
# a New Standard Archive File for Crystallography" by S. R. Hall, F. H.      #
# Allen and I. D. Brown [Acta Cryst. (1991), A47, 655-685].                  #
#                                                                            #
# The current version of the core CIF dictionary is obtainable from          #
# ftp://ftp.iucr.org/pub/cif_core.dic.                                       #
#                                                                            #
# Software is freely available for graphical display of the structure(s)     #
# in this CIF. For information consult the CIF software page                 #
# http://www.iucr.org/resources/cif/software.                                #
#                                                                            #
# This file may be used for bona fide research purposes within the           #
# scientific community so long as proper attribution is given to the journal # 
# article from which it was obtained.                                        #
#                                                                            #
##############################################################################
data_I
_audit_creation_method     'SHELXL-2016/6'
_database_code_depnum_ccdc_archive     'CCDC 1984700'
_chemical_name_systematic
                           'Potassium chloride magnesium dichloride hexahydrate'
_chemical_name_common     'potassium carnallite'
_chemical_formula_moiety     'H12 Mg O6, 3(Cl), K'
_chemical_formula_sum     'Cl3 H12 K Mg O6'
_chemical_formula_iupac     'K Cl, Mg Cl2, 6H2 O'
_chemical_formula_weight     277.86
_chemical_melting_point     ?
_space_group_crystal_system     monoclinic
_space_group_name_H-M_alt     'C 2/c'
_space_group_name_Hall     '-C 2yc'
loop_
    _space_group_symop_operation_xyz
    'x, y, z'
    '-x, y, -z+1/2'
    'x+1/2, y+1/2, z'
    '-x+1/2, y+1/2, -z+1/2'
    '-x, -y, -z'
    'x, -y, z-1/2'
    '-x+1/2, -y+1/2, -z'
    'x+1/2, -y+1/2, z-1/2'
_cell_length_a     9.251(2)
_cell_length_b     9.516(2)
_cell_length_c     13.217(4)
_cell_angle_alpha     90
_cell_angle_beta     90.06(2)
_cell_angle_gamma     90
_cell_volume     1163.6(5)
_cell_formula_units_Z     4
_cell_measurement_reflns_used     3875
_cell_measurement_theta_min     3.11
_cell_measurement_theta_max     27.39
_cell_measurement_temperature     200
_exptl_crystal_description     'square planar crystals'
_exptl_crystal_colour     'colorless'
_exptl_crystal_size_max     0.3
_exptl_crystal_size_mid     0.26
_exptl_crystal_size_min     0.06
_exptl_crystal_density_diffrn     1.586
_exptl_crystal_density_meas     ?
_exptl_crystal_density_method     ?
_exptl_crystal_F_000     568
loop_
    _exptl_crystal_face_index_h
    _exptl_crystal_face_index_k
    _exptl_crystal_face_index_l
    _exptl_crystal_face_perp_dist
    30 -3 1 0.1027
    7 -30 2 0.0194
    2 -10 -1 0.0215
    2 15 -1 0.0313
    3 30 1 0.0168
    -2 -15 1 0.0235
    -30 -1 -27 0.1349
    -2 15 -1 0.0177
    -2 15 0 0.0099
    -30 1 11 0.1124
_exptl_absorpt_coefficient_mu     1.186
_exptl_absorpt_correction_type     integration
_exptl_absorpt_process_details
;
Coppens (1970)
;
_exptl_absorpt_correction_T_min     0.6654
_exptl_absorpt_correction_T_max     0.9830
_diffrn_ambient_temperature     200
_diffrn_source     'sealed X-ray tube, 12 x 0.4 mm long-fine focus'
_diffrn_source_power     2.000
_diffrn_source_voltage     50
_diffrn_source_current     40
_diffrn_radiation_type     'Mo K\a'
_diffrn_radiation_wavelength     0.71073
_diffrn_radiation_monochromator     'plane graphite'
_diffrn_measurement_device_type     'Stoe IPDS 2T'
_diffrn_measurement_device     '2-circle goniometer'
_diffrn_measurement_method     'rotation method'
_diffrn_detector     'image plate (34 cm diameter)'
_diffrn_detector_area_resol_mean     6.67
_diffrn_reflns_number     1341
_diffrn_reflns_av_R_equivalents     0.0458
_diffrn_reflns_av_unetI/netI     0.0146
_diffrn_reflns_theta_min     3.071
_diffrn_reflns_theta_max     27.499
_diffrn_reflns_theta_full     25.242
_diffrn_measured_fraction_theta_max     0.999
_diffrn_measured_fraction_theta_full     0.999
_diffrn_reflns_limit_h_min     -12
_diffrn_reflns_limit_h_max     11
_diffrn_reflns_limit_k_min     -12
_diffrn_reflns_limit_k_max     12
_diffrn_reflns_limit_l_min     -17
_diffrn_reflns_limit_l_max     17
_refine_special_details
;
Further details of the crystal structure investigations may be obtained from
the Fachinformationszentrum Karlsruhe, 76344 Eggenstein-Leopoldshafen, Germany
(Fax: +49-7247-808-666; E-Mail: crysdata@fizkarlsruhe.de,
http://www.fiz-karlsruhe.de/request for deposited data.html) on quoting the
depository number CSD-1984700.
;
_reflns_number_total     1341
_reflns_number_gt     1096
_reflns_threshold_expression     'I > 2\s(I)'
_refine_ls_structure_factor_coef     Fsqd
_refine_ls_matrix_type     full
_refine_ls_R_factor_all     0.0450
_refine_ls_R_factor_gt     0.0347
_refine_ls_wR_factor_gt     0.0882
_refine_ls_wR_factor_ref     0.0961
_refine_ls_goodness_of_fit_ref     1.206
_refine_ls_restrained_S_all     1.206
_refine_ls_number_reflns     1341
_refine_ls_number_parameters     78
_refine_ls_number_restraints     0
_refine_ls_hydrogen_treatment     refall
_refine_ls_weighting_scheme     calc
_refine_ls_weighting_details
              'w=1/[\s^2^(Fo^2^)+(0.0379P)^2^+1.1854P] where P=(Fo^2^+2Fc^2^)/3'
_atom_sites_solution_hydrogens     difmap
_atom_sites_solution_primary     ?
_atom_sites_solution_secondary     ?
_refine_ls_shift/su_max     0.000
_refine_ls_shift/su_mean     0.000
_refine_diff_density_max     0.253
_refine_diff_density_min     -0.492
_refine_ls_extinction_method     none
_refine_ls_extinction_coef     .
loop_
    _atom_type_symbol
    _atom_type_description
    _atom_type_scat_dispersion_real
    _atom_type_scat_dispersion_imag
    _atom_type_scat_source
    'Mg' 'Mg' 0.0486 0.0363
                         'International Tables Vol C Tables 4.2.6.8 and 6.1.1.4'
    'Cl' 'Cl' 0.1484 0.1585
                         'International Tables Vol C Tables 4.2.6.8 and 6.1.1.4'
    'O' 'O' 0.0106 0.0060
                         'International Tables Vol C Tables 4.2.6.8 and 6.1.1.4'
    'K' 'K' 0.2009 0.2494
                         'International Tables Vol C Tables 4.2.6.8 and 6.1.1.4'
    'H' 'H' 0.0000 0.0000
                         'International Tables Vol C Tables 4.2.6.8 and 6.1.1.4'
_computing_data_collection
;
X-AREA (Stoe & Cie, 2002)
;
_computing_cell_refinement
;
X-AREA (Stoe & Cie, 2002)
;
_computing_data_reduction
;
X-RED32 (Stoe & Cie, 2002)
;
_computing_structure_solution
;
SHELXT (Sheldrick, 2015a)
;
_computing_structure_refinement
;
SHELXL2016 (Sheldrick, 2015b)
;
_computing_molecular_graphics     '<b>Please provide program name</b>'
_computing_publication_material
;
SHELXL2016 (Sheldrick, 2015b)
;
loop_
    _atom_site_type_symbol
    _atom_site_label
    _atom_site_fract_x
    _atom_site_fract_y
    _atom_site_fract_z
    _atom_site_U_iso_or_equiv
    _atom_site_adp_type
    _atom_site_calc_flag
    _atom_site_occupancy
    _atom_site_disorder_assembly
    _atom_site_disorder_group
    Cl Cl1 0.25176(6) 0.73516(6) 0.25262(3) 0.03176(18) Uani d 1 . .
    Cl Cl2 0.000000 1.000000 0.000000 0.0309(2) Uani d 1 . .
    K K1 0.000000 0.99572(8) 0.250000 0.0388(2) Uani d 1 . .
    Mg Mg1 1.000000 0.500000 0.500000 0.0183(2) Uani d 1 . .
    O O1 0.81961(18) 0.60403(19) 0.54985(13) 0.0335(4) Uani d 1 . .
    H H1A 0.746(4) 0.584(4) 0.532(2) 0.044(8) Uiso d 1 . .
    H H1B 0.812(4) 0.648(4) 0.602(3) 0.068(11) Uiso d 1 . .
    O O2 0.9116(2) 0.48620(18) 0.35828(12) 0.0336(4) Uani d 1 . .
    H H2A 0.875(3) 0.412(4) 0.331(2) 0.052(9) Uiso d 1 . .
    H H2B 0.883(3) 0.563(4) 0.326(2) 0.051(9) Uiso d 1 . .
    O O3 0.90679(19) 0.31231(17) 0.53761(13) 0.0336(4) Uani d 1 . .
    H H3A 0.854(3) 0.306(3) 0.588(2) 0.046(8) Uiso d 1 . .
    H H3B 0.937(3) 0.235(4) 0.524(2) 0.045(8) Uiso d 1 . .
loop_
    _atom_site_aniso_label
    _atom_site_aniso_U_11
    _atom_site_aniso_U_22
    _atom_site_aniso_U_33
    _atom_site_aniso_U_12
    _atom_site_aniso_U_13
    _atom_site_aniso_U_23
    Cl1 0.0418(3) 0.0305(3) 0.0230(3) -0.0097(2) 0.0006(2) -0.00064(17)
    Cl2 0.0271(4) 0.0242(4) 0.0415(4) -0.0009(2) 0.0001(3) 0.0059(3)
    K1 0.0405(4) 0.0393(4) 0.0365(4) 0.000 0.0008(3) 0.000
    Mg1 0.0200(4) 0.0179(4) 0.0168(4) -0.0002(3) 0.0003(3) -0.0011(3)
    O1 0.0239(8) 0.0403(9) 0.0364(9) 0.0042(7) -0.0002(6) -0.0144(7)
    O2 0.0491(10) 0.0260(8) 0.0256(8) 0.0008(7) -0.0129(7) -0.0017(6)
    O3 0.0435(10) 0.0201(8) 0.0373(9) -0.0042(6) 0.0146(7) -0.0009(6)
_geom_special_details
;
 All esds (except the esd in the dihedral angle between two l.s. planes)
 are estimated using the full covariance matrix.  The cell esds are taken
 into account individually in the estimation of esds in distances, angles
 and torsion angles; correlations between esds in cell parameters are only
 used when they are defined by crystal symmetry.  An approximate (isotropic)
 treatment of cell esds is used for estimating esds involving l.s. planes.
;
loop_
    _geom_bond_atom_site_label_1
    _geom_bond_atom_site_label_2
    _geom_bond_site_symmetry_2
    _geom_bond_distance
    _geom_bond_publ_flag
    Cl1 K1 3_545 3.2353(10) ?
    Cl1 K1 . 3.4020(10) ?
    Cl2 K1 . 3.3046(9) ?
    Cl2 K1 5_575 3.3046(9) ?
    Mg1 O3 5_766 2.0450(16) ?
    Mg1 O3 . 2.0450(16) ?
    Mg1 O2 . 2.0473(16) ?
    Mg1 O2 5_766 2.0473(16) ?
    Mg1 O1 . 2.0497(16) ?
    Mg1 O1 5_766 2.0497(16) ?
loop_
    _geom_angle_atom_site_label_1
    _geom_angle_atom_site_label_2
    _geom_angle_atom_site_label_3
    _geom_angle_site_symmetry_1
    _geom_angle_site_symmetry_3
    _geom_angle
    _geom_angle_publ_flag
    K1 Cl1 K1 3_545 . 177.65(2) ?
    K1 Cl2 K1 . 5_575 180.0 ?
    Cl1 K1 Cl1 4 3_455 90.45(3) ?
    Cl1 K1 Cl2 4 2 90.16(2) ?
    Cl1 K1 Cl2 3_455 2 88.848(19) ?
    Cl1 K1 Cl2 4 . 88.848(19) ?
    Cl1 K1 Cl2 3_455 . 90.16(2) ?
    Cl2 K1 Cl2 2 . 178.59(3) ?
    Cl1 K1 Cl1 4 2 177.65(2) ?
    Cl1 K1 Cl1 3_455 2 91.58(2) ?
    Cl2 K1 Cl1 2 2 91.057(19) ?
    Cl2 K1 Cl1 . 2 89.972(19) ?
    Cl1 K1 Cl1 4 . 91.58(2) ?
    Cl1 K1 Cl1 3_455 . 177.65(2) ?
    Cl2 K1 Cl1 2 . 89.972(19) ?
    Cl2 K1 Cl1 . . 91.057(19) ?
    Cl1 K1 Cl1 2 . 86.42(3) ?
    O3 Mg1 O3 5_766 . 180.0 ?
    O3 Mg1 O2 5_766 . 90.10(7) ?
    O3 Mg1 O2 . . 89.90(7) ?
    O3 Mg1 O2 5_766 5_766 89.90(7) ?
    O3 Mg1 O2 . 5_766 90.10(7) ?
    O2 Mg1 O2 . 5_766 180.0 ?
    O3 Mg1 O1 5_766 . 89.99(7) ?
    O3 Mg1 O1 . . 90.01(7) ?
    O2 Mg1 O1 . . 90.04(7) ?
    O2 Mg1 O1 5_766 . 89.97(7) ?
    O3 Mg1 O1 5_766 5_766 90.01(7) ?
    O3 Mg1 O1 . 5_766 89.99(7) ?
    O2 Mg1 O1 . 5_766 89.96(7) ?
    O2 Mg1 O1 5_766 5_766 90.04(7) ?
    O1 Mg1 O1 . 5_766 180.0 ?
loop_
    _geom_hbond_atom_site_label_D
    _geom_hbond_atom_site_label_H
    _geom_hbond_atom_site_label_A
    _geom_hbond_site_symmetry_A
    _geom_hbond_distance_DH
    _geom_hbond_distance_HA
    _geom_hbond_distance_DA
    _geom_hbond_angle_DHA
    _geom_hbond_publ_flag
    O3 H3B Cl2 2_645 0.81(3) 2.34(3) 3.1345(18) 172(3) yes
    O3 H3A Cl1 5_666 0.82(3) 2.36(3) 3.1703(19) 167(3) yes
    O2 H2B Cl1 2_655 0.89(4) 2.31(4) 3.1689(18) 164(3) yes
    O2 H2A Cl1 3_545 0.86(4) 2.28(4) 3.1369(18) 172(3) yes
    O1 H1B Cl1 8_566 0.81(4) 2.35(4) 3.1500(18) 171(4) yes
    O1 H1A Cl2 4_545 0.75(3) 2.44(3) 3.1863(19) 171(3) yes
    O3 H3B Cl2 2_645 0.81(3) 2.34(3) 3.1345(18) 172(3) no
    O3 H3A Cl1 5_666 0.82(3) 2.36(3) 3.1703(19) 167(3) no
    O2 H2B Cl1 2_655 0.89(4) 2.31(4) 3.1689(18) 164(3) no
    O2 H2A Cl1 3_545 0.86(4) 2.28(4) 3.1369(18) 172(3) no
    O1 H1B Cl1 8_566 0.81(4) 2.35(4) 3.1500(18) 171(4) no
    O1 H1A Cl2 4_545 0.75(3) 2.44(3) 3.1863(19) 171(3) no
    O3 H3B Cl2 2_645 0.81(3) 2.34(3) 3.1345(18) 172(3) no
    O3 H3A Cl1 5_666 0.82(3) 2.36(3) 3.1703(19) 167(3) no
    O2 H2B Cl1 2_655 0.89(4) 2.31(4) 3.1689(18) 164(3) no
    O2 H2A Cl1 3_545 0.86(4) 2.28(4) 3.1369(18) 172(3) no
    O1 H1B Cl1 8_566 0.81(4) 2.35(4) 3.1500(18) 171(4) no
    O1 H1A Cl2 4_545 0.75(3) 2.44(3) 3.1863(19) 171(3) no
    O3 H3B Cl2 2_645 0.81(3) 2.34(3) 3.1345(18) 172(3) no
    O3 H3A Cl1 5_666 0.82(3) 2.36(3) 3.1703(19) 167(3) no
    O2 H2B Cl1 2_655 0.89(4) 2.31(4) 3.1689(18) 164(3) no
    O2 H2A Cl1 3_545 0.86(4) 2.28(4) 3.1369(18) 172(3) no
    O1 H1B Cl1 8_566 0.81(4) 2.35(4) 3.1500(18) 171(4) no
    O1 H1A Cl2 4_545 0.75(3) 2.44(3) 3.1863(19) 171(3) no
    O1 H1A Cl2 4_545 0.75(3) 2.44(3) 3.1863(19) 171(3) no
    O1 H1B Cl1 8_566 0.81(4) 2.35(4) 3.1500(18) 171(4) no
    O2 H2A Cl1 3_545 0.86(4) 2.28(4) 3.1369(18) 172(3) no
    O2 H2B Cl1 2_655 0.89(4) 2.31(4) 3.1689(18) 164(3) no
    O3 H3A Cl1 5_666 0.82(3) 2.36(3) 3.1703(19) 167(3) no
    O3 H3B Cl2 2_645 0.81(3) 2.34(3) 3.1345(18) 172(3) no
    O1 H1A Cl2 4_545 0.75(3) 2.44(3) 3.1863(19) 171(3) no
    O1 H1B Cl1 8_566 0.81(4) 2.35(4) 3.1500(18) 171(4) no
    O2 H2A Cl1 3_545 0.86(4) 2.28(4) 3.1369(18) 172(3) no
    O2 H2B Cl1 2_655 0.89(4) 2.31(4) 3.1689(18) 164(3) no
    O3 H3A Cl1 5_666 0.82(3) 2.36(3) 3.1703(19) 167(3) no
    O3 H3B Cl2 2_645 0.81(3) 2.34(3) 3.1345(18) 172(3) no
    O1 H1A Cl2 4_545 0.75(3) 2.44(3) 3.1863(19) 171(3) no
    O1 H1B Cl1 8_566 0.81(4) 2.35(4) 3.1500(18) 171(4) no
    O2 H2A Cl1 3_545 0.86(4) 2.28(4) 3.1369(18) 172(3) no
    O2 H2B Cl1 2_655 0.89(4) 2.31(4) 3.1689(18) 164(3) no
    O3 H3A Cl1 5_666 0.82(3) 2.36(3) 3.1703(19) 167(3) no
    O3 H3B Cl2 2_645 0.81(3) 2.34(3) 3.1345(18) 172(3) no
    O1 H1A Cl2 4_545 0.75(3) 2.44(3) 3.1863(19) 171(3) no
    O1 H1B Cl1 8_566 0.81(4) 2.35(4) 3.1500(18) 171(4) no
    O2 H2A Cl1 3_545 0.86(4) 2.28(4) 3.1369(18) 172(3) no
    O2 H2B Cl1 2_655 0.89(4) 2.31(4) 3.1689(18) 164(3) no
    O3 H3A Cl1 5_666 0.82(3) 2.36(3) 3.1703(19) 167(3) no
    O3 H3B Cl2 2_645 0.81(3) 2.34(3) 3.1345(18) 172(3) no
_shelx_space_group_comment
;
The symmetry employed for this shelxl refinement is uniquely defined
by the following loop, which should always be used as a source of
symmetry information in preference to the above space-group names.
They are only intended as comments.
;
_shelx_estimated_absorpt_T_min     ?
_shelx_estimated_absorpt_T_max     ?
_shelx_hkl_file
;
  -2   0   0  460.99   12.26   0
  -2   0   0  456.25    8.92   0
  -4   0   0 3506.96   15.55   0
  -4   0   0 3812.95   25.51   0
  -6   0   0   28.21    3.00   0
  -6   0   0   38.05    3.57   0
  -6   0   0   41.23    2.18   0
  -8   0   0 1128.56   18.41   0
  -8   0   0 1049.97   17.16   0
  -8   0   0 1127.81    7.48   0
 -10   0   0  180.92    3.97   0
 -12   0   0  461.28    4.90   0
  -1  -1   0   16.45    2.69   0
  -3  -1   0 2449.47   13.95   0
  -3   1   0 2405.35   15.46   0
  -3   1   0 2519.49   16.01   0
  -5   1   0  698.62    6.71   0
  -5  -1   0  648.57    6.23   0
  -5   1   0  733.23    7.93   0
  -7   1   0  309.92    4.57   0
  -7  -1   0  275.84    3.86   0
  -7   1   0  321.11    5.80   0
  -7   1   0  317.24    5.99   0
  -9   1   0  102.11    4.15   0
  -9  -1   0   90.03    2.66   0
  -9   1   0  102.81    4.46   0
  -9   1   0   98.02    3.10   0
 -11   1   0   -0.37    2.22   0
 -11  -1   0    0.53    2.15   0
  -2  -2   0 9789.39   30.91   0
  -2   2   0 9999.99   27.35   0
  -2   2   0 9782.31   43.93   0
  -4   2   0  318.76    4.92   0
  -4  -2   0  258.02    4.89   0
  -4   2   0  262.06    5.24   0
  -6  -2   0 2710.70   12.00   0
  -6   2   0 3129.86   13.91   0
  -6   2   0 3223.20   13.89   0
  -8   2   0   67.42    3.04   0
  -8   2   0   65.96    3.32   0
  -8   2   0   61.65    2.94   0
  -8  -2   0   54.35    2.37   0
 -10   2   0  753.64    9.34   0
 -10   2   0  718.88    8.64   0
 -10   2   0  765.32    6.39   0
 -10  -2   0  721.33    5.94   0
 -12   2   0   23.35    3.09   0
 -12   2   0   30.77    6.02   0
 -12  -2   0   24.60    4.00   0
 -12   2   0   32.03    5.94   0
  -1   3   0 1104.32    8.42   0
   1   3   0 1087.97    9.46   0
  -3   3   0  255.88    6.31   0
  -3  -3   0  245.43    4.63   0
  -3   3   0  278.40    4.65   0
   3   3   0  276.86    6.29   0
  -5   3   0  314.06    5.49   0
  -5   3   0  332.36    4.29   0
  -5  -3   0  301.32    4.28   0
  -7   3   0  202.22    3.42   0
  -7   3   0  182.32    3.98   0
  -7  -3   0  176.05    3.39   0
  -9   3   0   29.77    2.16   0
  -9   3   0   38.59    3.03   0
  -9   3   0   38.63    2.61   0
  -9  -3   0   32.63    2.23   0
 -11  -3   0   57.79    3.19   0
 -11   3   0   55.89    2.81   0
 -11   3   0   62.61    3.94   0
 -11   3   0   60.75    3.34   0
   0   4   0 7197.64   19.73   0
   0  -4   0 7232.06   39.04   0
  -2  -4   0 1097.36    9.60   0
   2   4   0 1216.39    9.40   0
  -2   4   0 1234.27    7.96   0
   4   4   0 3490.76   19.00   0
   4   4   0 3374.55   20.37   0
  -4   4   0 3452.73   12.40   0
  -4   4   0 3366.67   20.19   0
  -4  -4   0 3170.97   14.15   0
  -6  -4   0    6.90    2.44   0
  -6   4   0    1.34    2.36   0
  -6   4   0   -0.11    1.45   0
  -8   4   0 1476.57    9.07   0
  -8   4   0 1448.42    9.17   0
  -8   4   0 1511.72    8.59   0
  -8  -4   0 1335.17    7.59   0
 -10  -4   0   49.89    3.15   0
 -10   4   0   57.00    3.33   0
 -10   4   0   51.01    2.66   0
 -10   4   0   49.32    2.75   0
 -12   4   0  223.15    5.26   0
 -12   4   0  223.80    5.70   0
 -12  -4   0  200.08    4.05   0
 -12   4   0  101.43    3.89   0
   1   5   0   34.16    2.76   0
  -1   5   0   32.48    2.67   0
   3   5   0   61.97    2.54   0
  -3  -5   0   56.29    3.13   0
  -3   5   0   67.94    2.27   0
  -5  -5   0 1140.32    7.75   0
   5   5   0 1241.07   11.23   0
  -5   5   0 1221.27   11.87   0
   5   5   0  952.39   10.36   0
  -5   5   0 1261.71    7.26   0
  -7   5   0  142.11    4.03   0
  -7   5   0  147.52    3.08   0
  -7  -5   0  145.01    3.05   0
  -9  -5   0   11.02    2.20   0
  -9   5   0   15.49    2.20   0
  -9   5   0   13.81    2.07   0
  -9   5   0   13.49    1.83   0
 -11  -5   0    1.03    2.77   0
 -11   5   0    0.92    3.82   0
 -11   5   0    1.81    2.92   0
 -11   5   0    3.25    3.76   0
   0   6   0  660.76    5.61   0
  -2   6   0 4460.90   12.84   0
   2   6   0 4377.85   15.04   0
   4   6   0   38.11    2.69   0
  -4  -6   0   37.96    2.80   0
  -4   6   0   38.58    1.84   0
   6   6   0  718.82    9.61   0
  -6  -6   0  718.53    6.12   0
   6   6   0  654.15    8.55   0
  -6   6   0  734.60    5.19   0
  -6   6   0  759.70    9.46   0
  -8  -6   0  101.56    3.16   0
  -8   6   0  120.87    2.58   0
  -8   6   0  103.09    3.32   0
 -10   6   0  499.08    6.61   0
 -10   6   0  504.75    5.45   0
 -10   6   0  464.42    5.04   0
 -10  -6   0  426.45    4.90   0
  -1  -7   0   90.42    3.89   0
   1   7   0   95.22    2.59   0
  -1   7   0  102.52    2.47   0
  -3   7   0  149.46    2.67   0
   3   7   0  158.28    3.10   0
  -3  -7   0  152.68    3.78   0
   5   7   0   88.54    3.44   0
   5   7   0   62.99    2.45   0
  -5   7   0   89.02    2.32   0
  -5  -7   0   89.22    2.71   0
  -7  -7   0   95.79    2.66   0
   7   7   0  120.65    4.88   0
  -7   7   0  126.30    2.55   0
   7   7   0  101.73    4.97   0
  -9   7   0    1.75    2.42   0
  -9  -7   0   -2.53    2.50   0
  -9   7   0    7.73    2.11   0
  -9   7   0    5.45    3.53   0
   0   8   0 1681.18    8.28   0
  -2  -8   0   31.21    2.42   0
  -2   8   0  140.39    2.99   0
   2   8   0  126.69    2.72   0
  -4  -8   0  836.99    7.01   0
   4   8   0 1283.56    7.83   0
  -4   8   0 1326.03    6.80   0
   4   8   0 1075.03    7.89   0
   6   8   0  151.35    3.74   0
   6   8   0  145.40    4.15   0
  -6   8   0  160.78    3.16   0
  -6  -8   0   96.09    2.76   0
  -8   8   0  412.46    4.12   0
  -8  -8   0  355.43    4.36   0
  -8   8   0  408.09    4.99   0
 -10  -8   0    5.83    3.27   0
 -10   8   0   10.57    3.20   0
  -1   9   0   43.47    2.40   0
   1   9   0   49.28    1.94   0
   3   9   0  101.70    2.55   0
   3   9   0  107.54    3.47   0
  -3   9   0   99.49    2.31   0
  -5  -9   0   40.99    2.51   0
  -5   9   0   50.86    2.05   0
   5   9   0   56.84    2.72   0
   7   9   0   12.91    3.05   0
  -7   9   0   19.62    2.08   0
   7   9   0   11.28    2.74   0
  -7  -9   0    7.59    2.44   0
  -9  -9   0   40.82    4.03   0
  -9   9   0   32.07    3.31   0
  -9   9   0   51.06    2.94   0
   0  10   0  446.26    3.99   0
  -2  10   0  728.06    4.91   0
   2  10   0  744.44    5.35   0
   4  10   0   36.79    2.56   0
   4  10   0   32.39    2.90   0
  -4  10   0   33.23    2.55   0
   6  10   0  273.24    5.34   0
  -6 -10   0   25.35    2.61   0
  -6  10   0  332.90    4.10   0
   6  10   0  315.01    4.92   0
   8  10   0    5.57    4.69   0
  -8  10   0    7.01    2.61   0
   8  10   0    3.99    5.00   0
  -8 -10   0    5.78    3.97   0
  -8  10   0   11.15    3.22   0
   1  11   0   -1.98    1.75   0
  -1  11   0    1.13    1.77   0
   1  11   0   -0.03    2.05   0
   3  11   0   82.58    3.03   0
   3  11   0   80.56    3.00   0
  -3  11   0   84.57    2.83   0
  -5  11   0   39.66    2.38   0
   5  11   0   26.64    2.80   0
  -5 -11   0   14.90    2.80   0
   5  11   0   28.49    2.50   0
   0  12   0  325.42    3.71   0
   0  12   0  228.87    3.77   0
   2  12   0   78.34    3.58   0
   2  12   0   77.54    2.70   0
  -2  12   0   82.47    3.00   0
  -2  12   0   84.43    3.07   0
  -4  12   0  215.77    3.39   0
   4  12   0  101.72    3.48   0
  -4  12   0  185.31    3.70   0
   4  12   0  161.49    4.51   0
   1  13   0   18.27    3.19   0
 -11  -1   1    0.90    2.27   0
 -11   1   1   -1.00    2.30   0
  -9  -1   1    2.02    2.38   0
  -9   1   1   -0.53    2.72   0
  -9   1   1    0.44    2.17   0
  -9   1   1    0.34    1.74   0
  -7   1   1   90.35    3.52   0
  -7   1   1   93.25    4.15   0
  -7  -1   1   81.96    3.18   0
  -7   1   1   92.89    3.33   0
  -5   1   1    3.06    1.99   0
  -5   1   1    3.05    2.23   0
  -5   1   1    2.20    1.87   0
  -5  -1   1    4.21    1.69   0
  -3  -1   1  834.90   19.21   0
   3   1  -1  827.95   20.01   0
  -3   1   1  898.16   10.72   0
  -1   1   1    7.85    2.65   0
   1   1  -1    8.24    2.69   0
  -1  -1   1    8.47    2.61   0
  -1  -1  -1    0.90    2.41   0
  -1   1  -1    1.07    2.30   0
  -1  -1  -1    1.01    2.79   0
   1  -1   1    1.79    2.85   0
   1   1   1    1.65    3.72   0
   1  -1   1    2.39    3.67   0
   3   1   1  313.11   10.29   0
   3   1   1  359.22    6.26   0
  -3   1  -1  346.57    6.46   0
  -3  -1  -1  332.78    6.09   0
  -3  -1  -1  344.59   11.99   0
   3  -1   1  336.41    6.18   0
  -3   1  -1  341.79    6.58   0
  -5  -1  -1  154.69   10.37   0
  -5  -1  -1  140.42    3.27   0
  -5   1  -1  140.38    3.43   0
  -5   1  -1  157.10    4.36   0
  -7   1  -1  143.84    4.20   0
  -7   1  -1  132.70    3.10   0
  -7  -1  -1  128.90    3.14   0
  -9  -1  -1   -0.22    2.36   0
  -9   1  -1   -0.87    2.70   0
  -9   1  -1    1.06    2.60   0
  -9   1  -1    2.35    2.26   0
 -11   1  -1   -0.99    2.18   0
 -11  -1  -1    0.49    2.77   0
 -12   2   1    1.16    2.91   0
 -12  -2   1   -0.07    2.90   0
 -12   2   1    0.11    5.90   0
 -12   2   1   -0.04    4.72   0
 -10   2   1    0.82    2.23   0
 -10  -2   1   -1.62    2.14   0
 -10   2   1    2.10    2.83   0
 -10   2   1   -0.78    2.49   0
  -8   2   1    4.46    2.24   0
  -8   2   1    3.38    2.32   0
  -8  -2   1   -0.06    1.78   0
  -8   2   1    1.89    2.49   0
  -6   2   1  231.55    4.94   0
  -6  -2   1  208.90    3.88   0
  -6   2   1  239.98    4.38   0
  -6   2   1  213.49    4.01   0
  -4  -2   1  702.48    7.11   0
  -2  -2   1   14.78    2.71   0
   2   2  -1   12.11    3.57   0
   0  -2   1    1.54    2.84   0
   0   2   1   -0.01    4.98   0
   0   2  -1   -0.36    2.87   0
   2  -2   1   28.05    2.60   0
  -2  -2  -1   28.87    3.01   0
  -2   2  -1   27.03    4.47   0
  -2   2  -1   27.01    2.86   0
   2  -2   1   27.88    4.36   0
   2   2   1   27.97    4.23   0
  -4   2  -1  326.74    5.25   0
   4   2   1  283.39   11.24   0
  -4   2  -1  313.61    5.52   0
  -4  -2  -1  287.44    4.93   0
  -6   2  -1   19.71    2.11   0
  -6   2  -1   17.45    1.95   0
  -6  -2  -1    6.40    1.76   0
  -8  -2  -1   81.20    2.53   0
  -8   2  -1   97.67    3.17   0
  -8   2  -1   95.77    3.28   0
 -10   2  -1   24.48    2.76   0
 -10   2  -1   16.90    2.23   0
 -10   2  -1   24.94    3.31   0
 -10  -2  -1   18.84    2.80   0
 -12   2  -1    1.13    5.11   0
 -12  -2  -1   -1.15    2.92   0
 -12   2  -1    0.67    5.37   0
 -12   2  -1    0.13    3.56   0
 -11   3   1    0.76    2.60   0
 -11   3   1    0.46    3.01   0
 -11  -3   1    0.85    2.34   0
 -11   3   1   -0.11    2.37   0
  -9  -3   1   25.92    2.12   0
  -9   3   1   22.24    2.66   0
  -9   3   1   33.66    2.56   0
  -9   3   1   29.05    2.93   0
  -7  -3   1   15.27    1.88   0
  -7   3   1   13.39    1.87   0
  -7   3   1   16.22    2.56   0
  -7   3   1   16.36    1.65   0
  -5   3   1   28.90    2.92   0
  -5   3   1   28.58    2.00   0
  -5  -3   1   27.50    2.18   0
   3   3  -1   44.90    2.83   0
  -3  -3   1   49.95    2.87   0
   1   3  -1  793.44    8.09   0
  -1  -3   1  699.42    7.47   0
   1  -3   1  247.85   14.88   0
  -1   3  -1  287.11    4.76   0
   1   3   1  270.91    6.30   0
   1  -3   1  284.54    4.64   0
   3   3   1   29.05    2.58   0
  -3   3  -1   23.74    3.48   0
  -3  -3  -1   28.15    3.08   0
  -3   3  -1   26.77    2.23   0
   3   3   1   26.21    3.30   0
   5   3   1    2.20    3.19   0
  -5   3  -1    1.87    1.71   0
  -5   3  -1    0.40    1.95   0
   5   3   1    2.25    3.70   0
  -5  -3  -1    2.15    1.76   0
  -7   3  -1   35.32    2.40   0
  -7  -3  -1   31.88    2.82   0
  -7   3  -1   34.73    2.78   0
  -9   3  -1    1.92    2.56   0
  -9   3  -1    0.19    2.69   0
  -9  -3  -1    0.73    2.55   0
  -9   3  -1    0.90    1.72   0
 -11   3  -1    1.17    2.97   0
 -11   3  -1    1.58    3.20   0
 -11   3  -1    0.83    2.64   0
 -11  -3  -1   -4.16    2.38   0
 -12   4   1   12.81    3.58   0
 -12  -4   1    6.72    3.93   0
 -12   4   1   16.65    4.59   0
 -12   4   1    8.22    3.38   0
 -10  -4   1    7.92    2.15   0
 -10   4   1   11.01    1.90   0
 -10   4   1    5.60    2.94   0
 -10   4   1   11.16    2.20   0
  -8  -4   1    5.09    1.84   0
  -8   4   1    2.24    2.46   0
  -8   4   1    4.43    2.13   0
  -8   4   1    5.67    1.93   0
  -6   4   1   70.63    2.76   0
  -6   4   1   77.31    2.27   0
  -6  -4   1   75.59    2.43   0
  -4   4   1   57.16    2.30   0
  -4   4   1   53.24    3.41   0
  -4  -4   1   52.94    2.68   0
   4   4  -1   61.76    3.18   0
   2   4  -1   62.38    2.90   0
  -2  -4   1   65.44    3.36   0
   0  -4   1  705.24   12.31   0
   0   4  -1  764.64    6.71   0
   0   4   1  735.33   11.52   0
  -2  -4  -1  576.50    6.99   0
   2   4   1  641.83    7.47   0
  -2   4  -1  659.61    5.86   0
   2   4   1  606.70    7.70   0
  -4   4  -1   44.71    2.11   0
   4   4   1   39.98    2.58   0
   4   4   1   43.40    3.28   0
  -4   4  -1   40.80    2.70   0
  -4  -4  -1   19.66    2.14   0
  -6   4  -1   49.81    2.54   0
  -6  -4  -1   47.48    2.25   0
  -6   4  -1   50.46    2.16   0
  -8   4  -1   44.29    2.88   0
  -8  -4  -1   47.56    2.23   0
  -8   4  -1   47.00    2.05   0
 -10   4  -1    0.04    1.82   0
 -10   4  -1    2.39    2.09   0
 -10  -4  -1    0.10    2.16   0
 -10   4  -1    2.67    2.91   0
 -12   4  -1   -5.82    4.40   0
 -12   4  -1    0.89    4.37   0
 -12  -4  -1   -0.16    3.12   0
 -12   4  -1    0.01    3.50   0
 -11  -5   1    3.92    3.36   0
 -11   5   1   -0.75    2.96   0
 -11   5   1    0.49    3.52   0
 -11   5   1    1.40    3.75   0
  -9   5   1    0.02    2.04   0
  -9   5   1    1.10    2.05   0
  -9  -5   1   -0.43    2.05   0
  -9   5   1   -1.89    2.55   0
  -7   5   1   16.26    2.09   0
  -7   5   1   15.53    2.40   0
  -7   5   1   18.77    2.05   0
  -7  -5   1   10.73    1.82   0
   5   5  -1   16.50    2.73   0
  -5   5   1   16.44    2.96   0
  -5   5   1   15.39    2.30   0
  -5  -5   1   12.01    2.04   0
   5   5  -1   17.33    2.47   0
  -3   5   1   -0.33    1.53   0
  -3   5   1    0.44    2.91   0
  -3  -5   1   -0.76    1.74   0
   3   5  -1   -4.06    1.61   0
   1   5  -1    2.80    1.79   0
  -1  -5   1    2.73    1.72   0
  -1   5   1    1.86    3.26   0
   1   5   1    8.21    2.76   0
  -1   5  -1   12.10    2.41   0
  -3   5  -1    8.32    1.59   0
   3   5   1    5.69    1.77   0
  -3  -5  -1    5.75    1.72   0
  -5   5  -1   17.61    1.75   0
  -5  -5  -1   16.41    1.84   0
  -5   5  -1   20.96    2.97   0
   5   5   1   17.86    2.63   0
   5   5   1   18.41    2.30   0
  -7   5  -1    0.07    1.54   0
  -7  -5  -1    3.79    1.75   0
  -7   5  -1   -0.99    2.23   0
  -9  -5  -1   -2.40    2.08   0
  -9   5  -1   -1.23    2.72   0
  -9   5  -1    0.57    1.70   0
 -11   5  -1   -0.17    2.82   0
 -11  -5  -1   -1.63    2.79   0
 -11   5  -1   -0.04    3.77   0
 -11   5  -1   -0.93    3.25   0
 -10  -6   1   43.20    2.89   0
 -10   6   1   55.84    2.60   0
 -10   6   1   53.03    3.67   0
 -10   6   1   51.79    3.41   0
  -8   6   1    6.71    2.74   0
  -8   6   1    6.89    1.90   0
  -8   6   1    8.30    1.59   0
  -8  -6   1    2.46    2.64   0
  -6   6   1   50.29    3.36   0
  -6  -6   1   56.58    2.88   0
   6   6  -1   44.60    3.30   0
  -6   6   1   51.06    2.03   0
   6   6  -1   52.17    3.44   0
  -4  -6   1   97.34    3.15   0
  -4   6   1  106.75    2.78   0
   4   6  -1   95.08    3.24   0
  -4   6   1   95.43    6.09   0
   2   6  -1    4.28    1.80   0
  -2   6   1    8.34    1.58   0
   0   6   1  171.70    3.30   0
   0  -6   1  141.98    5.69   0
   0   6  -1  147.03    2.86   0
   2   6   1 1001.42    7.41   0
  -2   6  -1 1006.87    6.22   0
   4   6   1   79.06    2.60   0
  -4   6  -1   71.39    2.11   0
  -4  -6  -1   75.44    3.13   0
  -6  -6  -1   55.15    2.33   0
  -6   6  -1   60.45    2.57   0
   6   6   1   57.12    3.04   0
   6   6   1   46.05    3.26   0
  -8  -6  -1   34.22    2.23   0
  -8   6  -1   43.69    3.04   0
  -8   6  -1   44.27    2.07   0
 -10   6  -1    0.74    2.60   0
 -10   6  -1    1.67    3.37   0
 -10  -6  -1   -1.57    2.63   0
 -10   6  -1    1.03    2.10   0
  -9   7   1   20.93    2.78   0
  -9   7   1   22.90    2.54   0
  -9   7   1   25.84    2.57   0
  -9  -7   1   18.44    3.14   0
  -7   7   1    4.58    1.84   0
  -7   7   1    4.11    2.25   0
   7   7  -1    4.49    2.39   0
  -7   7   1    4.91    2.63   0
  -7  -7   1    3.90    1.91   0
   7   7  -1    2.89    2.52   0
  -5  -7   1   -0.39    1.81   0
  -5   7   1    1.15    1.53   0
   5   7  -1    0.64    2.05   0
   5   7  -1    1.77    2.43   0
   3   7  -1   62.23    2.69   0
  -3  -7   1   37.70    2.22   0
  -3   7   1   55.63    2.17   0
   1   7  -1  180.54    3.60   0
  -1   7   1  180.12    2.99   0
  -1  -7   1  148.19    4.62   0
  -1   7  -1  110.92    2.50   0
   1   7   1  124.64    3.11   0
   3   7   1   53.42    2.42   0
  -3   7  -1   51.00    2.06   0
   3   7   1   54.07    2.56   0
  -3  -7  -1   33.23    2.22   0
  -5  -7  -1    4.88    1.91   0
   5   7   1   17.38    2.63   0
   5   7   1   22.15    2.38   0
  -5   7  -1   19.22    1.69   0
  -7  -7  -1    5.03    2.43   0
   7   7   1    6.12    2.96   0
   7   7   1    5.31    2.62   0
  -7   7  -1    8.23    2.07   0
  -9  -7  -1   11.10    2.49   0
  -9   7  -1   17.79    2.14   0
 -10   8   1   -2.73    3.89   0
  -8  -8   1   42.45    2.64   0
  -8   8   1   52.41    3.41   0
  -8   8   1   52.27    2.27   0
   6   8  -1  121.45    3.63   0
  -6   8   1  116.19    2.69   0
  -6   8   1  130.34    2.45   0
  -6  -8   1  121.10    3.40   0
   6   8  -1   99.14    3.27   0
  -4   8   1  192.26    2.88   0
   4   8  -1  172.55    3.50   0
  -4  -8   1  135.24    3.18   0
  -2  -8   1  169.10    4.28   0
   2   8  -1  165.49    2.94   0
  -2   8   1  198.90    3.27   0
   0   8   1  282.61    3.59   0
   0   8  -1  265.81    3.48   0
  -2   8  -1    4.80    2.28   0
  -2  -8  -1    4.13    2.18   0
   2   8   1    5.34    1.86   0
   2   8   1    6.85    1.49   0
  -4   8  -1   73.38    2.13   0
   4   8   1   74.67    2.73   0
  -4  -8  -1   54.78    2.40   0
   4   8   1   73.83    3.00   0
  -6  -8  -1   62.36    2.55   0
  -6   8  -1   83.44    2.21   0
   6   8   1   67.43    3.35   0
   6   8   1   67.95    2.84   0
  -8   8  -1   44.00    2.29   0
  -8  -8  -1   39.01    2.56   0
 -10  -8  -1   -0.64    3.16   0
  -9  -9   1   -0.55    3.18   0
  -9   9   1   -0.62    3.60   0
  -9   9   1    0.21    3.07   0
  -7  -9   1    5.06    3.03   0
  -7   9   1    7.07    2.69   0
   7   9  -1    2.73    2.75   0
  -7   9   1    3.57    2.36   0
   7   9  -1    6.27    3.20   0
  -5  -9   1   17.91    2.23   0
   5   9  -1   23.59    2.00   0
  -5   9   1   34.84    1.89   0
   3   9  -1    5.57    2.27   0
  -3   9   1    6.71    1.66   0
  -1   9   1    5.11    1.50   0
   1   9  -1    4.21    1.46   0
  -1  -9   1    1.05    2.15   0
   1   9   1    0.33    1.73   0
   1   9   1    6.13    1.46   0
  -1   9  -1    3.42    1.43   0
   3   9   1   20.77    2.23   0
   3   9   1   16.64    2.10   0
  -3   9  -1   14.86    2.18   0
   5   9   1   37.13    2.53   0
  -5  -9  -1   26.39    2.29   0
  -5   9  -1   46.12    1.96   0
  -7  -9  -1    0.26    2.36   0
   7   9   1    0.29    2.57   0
   7   9   1    0.55    2.87   0
  -7   9  -1    0.88    1.88   0
  -9   9  -1    0.81    3.63   0
  -9  -9  -1    0.51    3.15   0
  -9   9  -1    0.24    3.10   0
   8  10  -1    5.94    4.94   0
  -8  10   1   13.62    4.16   0
  -8 -10   1    7.60    3.28   0
   8  10  -1   11.26    3.95   0
  -8  10   1   17.18    3.23   0
  -6 -10   1   14.37    2.57   0
  -6  10   1   30.25    2.16   0
   6  10  -1   23.80    2.68   0
   6  10  -1   27.52    3.12   0
  -6  10   1   24.47    3.30   0
   4  10  -1   98.02    2.69   0
   4  10  -1   86.51    3.46   0
  -4  10   1   99.51    2.62   0
  -4  10   1  102.95    2.69   0
  -2 -10   1   -1.56    2.43   0
   2  10  -1  247.99    3.52   0
  -2  10   1  253.87    3.06   0
   0  10  -1   32.96    2.24   0
   0  10   1   35.17    1.87   0
   0  10   1   31.63    2.63   0
  -2  10  -1  123.83    2.41   0
   2  10   1  114.18    2.54   0
   2  10   1  125.03    3.40   0
   4  10   1   87.98    2.86   0
  -4  10  -1   83.09    2.29   0
   4  10   1   82.89    3.30   0
  -6 -10  -1   38.77    3.30   0
  -6  10  -1   47.46    2.26   0
   6  10   1   44.44    2.98   0
   6  10   1   43.71    3.35   0
  -8 -10  -1    2.92    3.21   0
  -8  10  -1   13.71    3.53   0
   8  10   1   10.25    4.65   0
   8  10   1    7.29    5.03   0
   5  11  -1    1.45    2.29   0
   5  11  -1    0.60    3.49   0
  -5  11   1   -1.24    2.98   0
  -5  11   1    7.06    2.60   0
   3  11  -1   31.93    3.30   0
  -3  11   1   35.87    2.15   0
  -3 -11   1    0.40    2.98   0
  -3  11   1   34.53    3.26   0
   3  11  -1   28.55    2.23   0
   1  11  -1    0.35    1.77   0
  -1  11   1    0.66    2.37   0
  -1  11   1    0.03    2.05   0
   1  11   1    1.33    1.94   0
  -1  11  -1    0.54    1.71   0
   1  11   1   -1.04    2.25   0
  -3  11  -1   -0.01    1.92   0
   3  11   1    0.72    2.21   0
   3  11   1   -0.51    2.61   0
  -5  11  -1    0.83    2.15   0
  -5 -11  -1   -1.19    2.69   0
   5  11   1    0.35    3.15   0
   5  11   1    0.26    3.06   0
  -4  12   1    1.67    2.98   0
  -4 -12   1   -0.06    3.03   0
  -4  12   1    1.69    2.84   0
   4  12  -1    1.34    3.55   0
   4  12  -1    1.52    3.43   0
   2  12  -1   86.57    3.12   0
  -2  12   1   91.44    2.64   0
   2  12  -1  101.03    2.87   0
  -2  12   1   85.74    3.51   0
   0  12   1  114.51    3.23   0
   0  12   1  127.04    3.27   0
   0  12  -1  116.35    2.82   0
   2  12   1    6.82    3.42   0
   2  12   1    6.86    2.24   0
  -2  12  -1    5.23    2.24   0
   4  12   1  135.53    3.35   0
  -4  12  -1  138.05    3.11   0
   4  12   1  130.68    4.27   0
   1  13   1    0.31    3.79   0
 -12   0   2    0.04    2.82   0
 -10   0   2  284.69    4.22   0
  -8   0   2  152.74    3.26   0
  -8   0   2  225.23    7.52   0
  -8   0   2  213.96    6.76   0
  -6   0   2  818.56   11.29   0
  -6   0   2  817.46    9.80   0
  -4   0   2  168.93    5.38   0
   2   0  -2 2978.35   21.86   0
  -2   0   2 3159.79   22.90   0
   0   0  -2   17.08    4.10   0
   0   0   2   16.52    3.61   0
  -2   0  -2 2891.76   20.26   0
  -2   0  -2 2702.00   16.76   0
   2   0   2 2895.11   17.51   0
  -4   0  -2 2185.74   16.39   0
  -4   0  -2 2140.79   11.83   0
   4   0   2 2129.73   15.04   0
   4   0   2 2069.30   11.69   0
  -6   0  -2 1347.58    8.40   0
  -6   0  -2 1388.75   13.03   0
  -8   0  -2   52.29    3.97   0
  -8   0  -2   54.71    2.88   0
 -10   0  -2  161.90    3.40   0
 -12   0  -2    0.71    2.83   0
 -11   1   2   14.24    2.49   0
 -11  -1   2   13.00    3.09   0
  -9   1   2    9.49    2.17   0
  -9   1   2    8.15    2.69   0
  -9  -1   2    6.98    1.88   0
  -9   1   2    7.95    1.82   0
  -7   1   2    5.53    2.69   0
  -7   1   2    2.36    2.07   0
  -7   1   2    8.27    2.44   0
  -7  -1   2    3.38    1.77   0
  -5   1   2  604.81    7.58   0
  -5  -1   2  568.04   11.72   0
   3   1  -2  511.79   10.34   0
  -3   1   2  543.67    7.65   0
  -3  -1   2  520.34   10.30   0
   1  -1  -2  746.37   10.11   0
  -1   1   2  737.00    9.97   0
  -1  -1   2  721.43   11.06   0
   1   1  -2  701.50   10.58   0
   1  -1   2  757.17    9.82   0
  -1  -1  -2  831.49   12.41   0
   1   1   2  741.84   10.15   0
  -1   1  -2  767.23   10.01   0
   1   1   2  729.62   11.02   0
  -3  -1  -2  260.67    5.30   0
   3  -1   2  271.53    5.03   0
   3   1   2  257.95    4.93   0
   3  -1   2  278.43    5.83   0
  -3  -1  -2  276.50    7.95   0
  -3   1  -2  275.56    5.24   0
  -3   1  -2  276.35    5.34   0
   3   1   2  267.17    7.15   0
   5   1   2  163.38    3.48   0
  -5  -1  -2  165.04    6.67   0
   5  -1   2  164.82    3.55   0
  -5   1  -2  166.17    3.66   0
  -5  -1  -2  183.24    3.55   0
  -5   1  -2  156.67    3.83   0
   5   1   2  166.90    5.48   0
  -7   1  -2  203.76    4.31   0
  -7  -1  -2  197.39    9.62   0
  -7  -1  -2  204.13    3.44   0
  -7   1  -2  207.68    3.78   0
  -9   1  -2   19.97    2.65   0
  -9   1  -2   17.45    1.98   0
  -9  -1  -2   14.02    1.98   0
 -11   1  -2   25.54    5.68   0
 -11   1  -2   25.03    2.52   0
 -11  -1  -2   25.36    3.27   0
 -11   1  -2   25.38    5.77   0
 -12   2   2   86.41    7.17   0
 -12   2   2   79.55    6.65   0
 -12   2   2   67.39    4.35   0
 -12  -2   2   82.62    3.29   0
 -10   2   2   28.15    2.89   0
 -10  -2   2   29.85    2.31   0
 -10   2   2   24.39    2.78   0
 -10   2   2   37.67    3.32   0
  -8  -2   2  237.12    3.86   0
  -8   2   2  251.49    3.88   0
  -8   2   2  273.86    4.70   0
  -8   2   2  268.79    4.81   0
  -6   2   2   35.94    3.21   0
  -6  -2   2   35.43    2.16   0
  -4   2   2 4525.04   18.39   0
  -4  -2   2 4434.31   28.16   0
   4   2  -2 4071.60   29.80   0
   2   2  -2  236.01    6.23   0
  -2  -2   2  233.38    5.56   0
  -2   2   2  262.86    5.12   0
   0  -2   2 1982.86   13.13   0
   0  -2  -2 1938.39   14.15   0
   0   2  -2 1987.35   13.34   0
   0   2   2 1839.01   13.70   0
  -2   2  -2 4169.56   17.00   0
   2  -2   2 4232.20   24.51   0
   2   2   2 4017.97   18.63   0
  -2  -2  -2 3993.16   22.64   0
   2  -2   2 4216.76   16.93   0
  -2  -2  -2 3932.45   18.29   0
  -4  -2  -2 1109.50   14.19   0
   4   2   2 1093.61   13.97   0
  -4   2  -2 1189.94    9.08   0
   4  -2   2 1060.45    9.43   0
  -4  -2  -2  822.88    7.05   0
  -4   2  -2 1129.58    9.58   0
   4   2   2 1127.77    8.54   0
   4  -2   2 1190.66    8.68   0
  -6   2  -2    2.60    2.04   0
  -6  -2  -2    1.81    1.76   0
  -6   2  -2    3.84    2.39   0
  -8   2  -2  752.59    6.53   0
  -8   2  -2  784.44    7.59   0
  -8  -2  -2  721.07    5.73   0
 -10   2  -2    8.14    2.51   0
 -10   2  -2    8.33    2.08   0
 -10   2  -2    6.40    2.80   0
 -10  -2  -2    2.42    2.16   0
 -12   2  -2   72.02    3.92   0
 -12  -2  -2    5.13    2.84   0
 -12   2  -2   74.06    5.98   0
 -12   2  -2   76.78    6.13   0
 -11   3   2    0.19    3.16   0
 -11   3   2   -0.11    2.85   0
 -11  -3   2   -1.62    2.46   0
 -11   3   2    0.12    3.04   0
  -9   3   2    4.83    2.27   0
  -9  -3   2    1.99    1.90   0
  -9   3   2    6.97    2.58   0
  -9   3   2    5.10    2.57   0
  -7   3   2   82.34    3.22   0
  -7   3   2   82.70    3.37   0
  -7   3   2   79.59    2.94   0
  -7  -3   2   70.98    2.56   0
  -5   3   2  354.35    4.84   0
  -5  -3   2  334.20    4.73   0
   5   3  -2  348.66    9.88   0
   3   3  -2 1912.28   14.23   0
  -3  -3   2 1952.66   13.58   0
  -3   3   2 1993.52   11.26   0
  -1  -3   2  290.88    5.18   0
   1   3  -2  286.81    5.36   0
  -1   3   2  303.04    5.48   0
  -1   3  -2  608.94    6.62   0
  -1  -3  -2   25.17    2.77   0
   1   3   2  571.13    7.44   0
   1   3   2  561.78    7.82   0
   1  -3   2  607.52    6.42   0
  -3   3  -2   35.77    2.97   0
  -3  -3  -2   11.17    2.36   0
   3   3   2   64.58    3.64   0
   3  -3   2   37.93    2.25   0
   3  -3   2   37.85    3.68   0
  -5   3  -2  196.50    4.46   0
  -5  -3  -2  171.21    3.40   0
   5   3   2  185.94    6.54   0
   5   3   2  173.91    3.49   0
  -5   3  -2  183.98    3.43   0
  -7   3  -2  269.79    3.95   0
  -7   3  -2  267.09    4.20   0
  -7  -3  -2  250.04    3.96   0
  -9   3  -2   44.87    2.38   0
  -9  -3  -2   44.07    2.23   0
  -9   3  -2   48.03    2.75   0
 -11   3  -2    2.38    2.54   0
 -11   3  -2   -1.03    3.08   0
 -11   3  -2    0.33    2.78   0
 -11  -3  -2    0.16    2.47   0
 -12  -4   2    2.06    3.94   0
 -10  -4   2   64.66    2.55   0
 -10   4   2   96.35    3.62   0
 -10   4   2   89.95    3.71   0
 -10   4   2   99.82    3.38   0
  -8   4   2    9.82    1.87   0
  -8   4   2   12.51    2.10   0
  -8   4   2   10.86    2.43   0
  -8  -4   2   10.36    1.74   0
   6   4  -2  495.69   18.09   0
  -6   4   2  573.01    6.69   0
   6   4  -2  456.49   17.68   0
  -6  -4   2  395.58    4.57   0
  -6   4   2  602.06    5.82   0
  -6   4   2  567.40    5.01   0
   4   4  -2   83.07    3.54   0
  -4   4   2   92.81    2.79   0
  -4  -4   2   78.43    3.33   0
  -2   4   2 4074.05   15.21   0
  -2  -4   2 4100.31   15.83   0
   2   4  -2 4083.85   16.74   0
   0   4   2 1212.96    9.08   0
   0  -4   2 1276.44    8.20   0
   0   4   2 1156.57   12.34   0
   0   4  -2 1220.02    8.44   0
   2  -4   2  980.37    7.15   0
   2   4   2  896.92    8.91   0
   2  -4   2  892.78   15.72   0
  -2  -4  -2  851.32    8.11   0
   2   4   2 1009.37    9.16   0
  -2   4  -2  916.37    6.88   0
  -4  -4  -2  150.84    3.35   0
  -4   4  -2  159.74    3.09   0
   4   4   2  151.95    3.79   0
   4   4   2  159.67    4.69   0
  -6   4  -2  522.16    4.85   0
   6   4   2  516.83   10.41   0
  -6   4  -2  503.80    6.12   0
   6   4   2  401.17   10.09   0
  -6  -4  -2  457.75    4.95   0
  -8   4  -2    2.23    1.71   0
  -8  -4  -2    6.25    2.32   0
  -8   4  -2    5.68    1.53   0
 -10   4  -2  266.91    4.63   0
 -10  -4  -2  247.50    3.62   0
 -10   4  -2  259.93    4.49   0
 -12   4  -2   -0.48    3.99   0
 -11   5   2   -1.13    2.98   0
 -11  -5   2    0.35    3.70   0
 -11   5   2    0.91    3.95   0
 -11   5   2    0.30    2.40   0
  -9   5   2   38.79    2.41   0
  -9  -5   2   30.84    2.95   0
  -9   5   2   36.39    2.37   0
  -9   5   2   39.30    3.17   0
  -7   5   2   25.59    2.66   0
  -7   5   2   24.55    2.02   0
  -7  -5   2   20.26    2.48   0
  -7   5   2   25.55    1.72   0
  -5   5   2   -2.15    1.97   0
   5   5  -2    0.46    2.12   0
  -5  -5   2    2.14    1.69   0
  -5   5   2   -1.16    1.61   0
  -5   5   2    0.59    1.79   0
   3   5  -2  308.78    4.90   0
  -3  -5   2  289.97    5.05   0
   1   5  -2  607.28    5.82   0
  -1   5   2  618.64   10.44   0
  -1   5   2  628.94    5.99   0
  -1   5  -2   79.84    2.58   0
   1   5   2   62.97    3.63   0
   1   5   2   83.97    3.90   0
  -3   5  -2  149.22    2.92   0
  -3  -5  -2  142.02    3.82   0
   3   5   2  122.77    3.27   0
   3   5   2  122.87    3.45   0
   5   5   2    4.67    2.11   0
  -5  -5  -2    5.69    2.47   0
  -5   5  -2   -2.36    2.20   0
   5   5   2    5.25    2.74   0
  -7  -5  -2   -0.70    2.28   0
  -7   5  -2    1.17    1.57   0
  -7   5  -2   -1.90    2.33   0
  -9   5  -2  162.57    3.49   0
  -9  -5  -2  150.41    3.02   0
  -9   5  -2  151.81    4.06   0
 -11  -5  -2    0.51    3.31   0
 -11   5  -2   -0.32    2.52   0
 -11   5  -2   -1.22    2.91   0
 -11   5  -2    0.64    3.86   0
 -10  -6   2   -0.51    2.58   0
 -10   6   2    3.88    2.77   0
 -10   6   2    3.44    2.62   0
 -10   6   2    2.42    3.44   0
  -8   6   2  369.24    4.26   0
  -8   6   2  354.75    5.66   0
  -8   6   2  386.48    4.51   0
  -8  -6   2  323.62    4.37   0
  -6   6   2   63.09    2.34   0
  -6  -6   2   59.36    2.98   0
  -6   6   2   53.53    3.31   0
  -6   6   2   70.28    2.18   0
   6   6  -2   59.39    3.45   0
   6   6  -2   55.62    3.43   0
  -4   6   2  537.30    9.86   0
  -4  -6   2  506.47    5.41   0
   4   6  -2  577.82    6.25   0
  -4   6   2  580.15    4.67   0
  -4   6   2  573.97    5.45   0
   2   6  -2    3.84    1.68   0
  -2   6   2    3.81    3.31   0
   0   6  -2  937.88    6.84   0
   0   6   2  908.39   10.81   0
   0  -6   2  863.71   11.83   0
   0   6   2  828.63    7.21   0
   2   6   2  127.06    3.75   0
   2   6   2  110.80    3.43   0
  -2  -6  -2  116.61    3.70   0
  -2   6  -2  116.63    2.50   0
  -4   6  -2  526.22    4.55   0
  -4  -6  -2  500.31    5.19   0
   4   6   2  459.15    5.35   0
   6   6   2  107.39    3.61   0
  -6   6  -2  104.37    2.54   0
  -6  -6  -2   93.84    2.59   0
   6   6   2   99.06    4.21   0
  -8   6  -2  454.26    4.34   0
  -8  -6  -2  399.73    4.21   0
 -10  -6  -2    0.15    3.16   0
 -10   6  -2    0.36    3.00   0
  -9   7   2    3.16    3.07   0
  -9  -7   2    1.16    2.40   0
  -9   7   2    3.78    2.88   0
  -9   7   2    1.05    2.40   0
   7   7  -2   34.72    3.62   0
  -7  -7   2   31.54    2.91   0
  -7   7   2   39.68    1.96   0
  -7   7   2   43.88    2.31   0
   7   7  -2   39.27    3.60   0
  -7   7   2   36.29    3.32   0
  -5   7   2   61.75    2.14   0
  -5   7   2   60.03    2.20   0
   5   7  -2   59.08    2.77   0
  -5  -7   2   60.12    2.40   0
  -5   7   2   57.69    4.58   0
  -3   7   2  256.67    3.26   0
  -3   7   2  246.13    3.69   0
  -3  -7   2  234.44    4.43   0
   3   7  -2  244.89    3.70   0
   1   7  -2   84.79    2.41   0
  -1  -7   2   88.79    3.73   0
  -1   7   2   97.65    3.26   0
  -1   7  -2    2.13    1.61   0
   1   7   2    0.37    1.85   0
   3   7   2    8.23    2.10   0
   3   7   2   17.67    2.22   0
  -3   7  -2   16.93    1.83   0
  -3  -7  -2    7.31    1.94   0
  -5  -7  -2    8.33    1.91   0
   5   7   2    9.44    1.63   0
  -5   7  -2    9.66    1.55   0
   5   7   2   11.19    2.38   0
  -7   7  -2  111.34    2.37   0
   7   7   2  114.80    4.31   0
   7   7   2   90.21    4.25   0
  -7  -7  -2   81.01    2.60   0
  -9   7  -2    0.78    2.67   0
  -9  -7  -2    3.83    2.90   0
  -8  -8   2   12.04    3.41   0
  -8   8   2   21.46    3.06   0
  -8   8   2   22.12    2.09   0
  -8   8   2   24.42    3.76   0
   6   8  -2  409.27    6.15   0
  -6   8   2  404.78    4.26   0
  -6  -8   2  375.63    4.41   0
  -6   8   2  451.85    4.02   0
   6   8  -2  415.57    5.87   0
   4   8  -2   40.54    2.54   0
  -4  -8   2   28.61    2.16   0
  -4   8   2   40.92    2.27   0
  -4   8   2   36.96    2.68   0
   2   8  -2  574.97    5.29   0
  -2   8   2  567.62    4.59   0
  -2  -8   2  326.61    5.41   0
  -2   8   2  558.50    5.16   0
   0  -8   2    9.64    2.85   0
   0   8   2   77.25    2.39   0
   0   8   2   70.34    3.24   0
   0   8  -2   75.46    2.88   0
  -2   8  -2  132.58    3.05   0
   2   8   2  147.24    3.27   0
   2   8   2  137.24    3.05   0
   4   8   2   31.71    1.94   0
  -4   8  -2   27.54    1.86   0
   4   8   2   28.80    2.14   0
  -4  -8  -2   27.29    2.08   0
   6   8   2  515.52    6.61   0
  -6   8  -2  544.24    4.42   0
   6   8   2  433.47    5.46   0
  -6  -8  -2  529.97    5.42   0
   8   8   2    2.04    3.99   0
  -8   8  -2    1.98    2.02   0
   8   8   2    0.38    4.29   0
  -8  -8  -2    2.66    2.98   0
  -9   9   2    0.48    2.54   0
  -9  -9   2    0.00    3.16   0
  -9   9   2    1.36    3.71   0
   7   9  -2    0.51    3.18   0
   7   9  -2    0.44    3.01   0
  -7   9   2    1.38    2.32   0
  -7  -9   2   -2.48    2.48   0
  -7   9   2    0.40    1.89   0
  -5  -9   2  100.57    2.94   0
  -5   9   2  127.19    3.25   0
  -5   9   2  136.81    2.54   0
   5   9  -2  116.07    3.02   0
   3   9  -2   19.10    1.81   0
  -3   9   2   29.31    1.91   0
  -3   9   2   29.99    2.08   0
  -1   9   2   27.80    2.44   0
   1   9  -2   23.06    1.74   0
  -1  -9   2   23.39    3.15   0
  -1   9   2   26.68    2.18   0
  -1   9  -2   20.16    1.65   0
   1   9   2   24.83    2.51   0
   1   9   2   20.27    1.69   0
   3   9   2   12.94    2.74   0
   3   9   2   13.48    1.74   0
  -3   9  -2   24.24    1.78   0
  -5  -9  -2   52.47    2.58   0
   5   9   2   62.81    2.99   0
  -5   9  -2   69.64    2.18   0
  -7   9  -2   10.02    1.99   0
   7   9   2    9.96    2.90   0
   7   9   2    7.82    3.30   0
  -7  -9  -2    6.55    2.47   0
  -9  -9  -2    0.80    3.90   0
  -9   9  -2    0.96    2.59   0
   8  10  -2    4.86    3.98   0
   8  10  -2   19.17    5.07   0
  -8  10   2   35.96    3.26   0
  -6  10   2   -0.20    2.38   0
  -6  10   2   -0.06    2.51   0
   6  10  -2   -0.64    2.73   0
  -6 -10   2    1.50    2.49   0
   6  10  -2    0.96    3.29   0
  -4  10   2  175.86    3.08   0
   4  10  -2  168.27    3.15   0
  -4  10   2  184.13    2.85   0
  -2 -10   2   -0.13    2.52   0
   2  10  -2    2.63    2.22   0
  -2  10   2   -1.46    1.62   0
  -2  10   2    3.08    2.41   0
   0  10  -2  420.40    3.94   0
   0  10   2  434.95    4.02   0
   0  10   2  405.31    4.27   0
  -2  10  -2   -0.13    1.57   0
   2  10   2    1.65    2.16   0
   2  10   2    1.11    1.88   0
  -4  10  -2   71.94    2.27   0
   4  10   2   87.22    2.84   0
   4  10   2   78.59    3.30   0
   6  10   2   -0.48    3.00   0
  -6  10  -2    0.06    2.08   0
  -6 -10  -2   -1.04    3.13   0
   6  10   2    0.23    2.15   0
  -8 -10  -2   35.48    3.38   0
   8  10   2   29.21    4.44   0
   8  10   2   34.94    4.06   0
   5  11  -2    1.48    2.28   0
   5  11  -2    0.00    2.57   0
  -5  11   2    0.99    2.17   0
  -5  11   2   -3.28    3.51   0
  -3  11   2    1.55    1.89   0
   3  11  -2    0.09    2.45   0
  -3  11   2    0.16    2.29   0
  -3 -11   2    0.96    3.25   0
  -1  11   2   16.08    2.29   0
  -1  11   2   21.61    1.98   0
   1  11  -2   15.64    1.96   0
  -1  11  -2   31.54    2.07   0
   1  11   2   25.61    3.13   0
   1  11   2   35.70    2.06   0
   3  11   2    1.13    1.88   0
   3  11   2    3.48    2.74   0
  -3  11  -2   -3.05    1.96   0
   5  11   2   -1.61    3.52   0
  -5  11  -2    0.64    2.22   0
   5  11   2    0.55    2.75   0
  -4  12   2    1.76    3.83   0
   4  12  -2    5.11    3.19   0
   4  12  -2    3.08    3.61   0
  -4  12   2    5.09    3.27   0
  -4 -12   2    0.78    4.09   0
   2  12  -2  102.83    2.93   0
  -2  12   2   97.26    2.71   0
  -2  12   2   90.97    3.08   0
   0  12   2    0.83    2.07   0
   0  12  -2    0.12    2.14   0
   0  12   2   -0.08    2.48   0
   2  12   2   42.02    3.63   0
  -2  12  -2   49.63    2.55   0
   2  12   2   31.50    2.42   0
   4  12   2    0.37    2.52   0
  -4  12  -2   -1.27    3.32   0
   4  12   2    0.21    2.87   0
 -11   1   3   -0.01    5.21   0
 -11   1   3    0.00    3.30   0
 -11  -1   3    1.62    2.42   0
 -11   1   3   -0.13    4.81   0
  -9   1   3    4.01    3.14   0
  -9   1   3   -0.17    1.92   0
  -9   1   3    5.26    2.32   0
  -9  -1   3    2.57    1.89   0
  -7  -1   3   72.61    4.80   0
  -7   1   3   81.04    3.95   0
  -7  -1   3   74.40    4.88   0
   5   1  -3   63.08    3.57   0
  -5   1   3   59.92    3.41   0
  -5  -1   3   61.98    3.95   0
   3   1  -3  429.32    8.07   0
  -3  -1   3  433.88    7.97   0
   3  -1  -3  447.44    6.57   0
  -3   1   3  463.67    6.72   0
  -1   1   3   27.32    5.41   0
   1  -1  -3   27.61    3.84   0
   1   1  -3   28.84    3.87   0
  -1  -1   3   25.54    3.70   0
  -1  -1  -3   84.90    4.83   0
   1  -1   3   87.91    3.91   0
  -1   1  -3   84.54    5.31   0
   1   1   3   85.29    5.93   0
   3  -1   3  110.70    3.35   0
  -3  -1  -3   97.68    4.26   0
   3   1   3   99.93    3.52   0
  -3   1  -3  100.29    3.68   0
  -3  -1  -3  126.37    3.67   0
   3  -1   3   98.35    3.71   0
  -3   1  -3  105.75    3.47   0
  -5   1  -3  155.30    4.07   0
  -5  -1  -3  156.13    4.87   0
   5   1   3  155.91    3.36   0
  -5   1  -3  155.03    3.83   0
  -5  -1  -3  156.74    3.76   0
   5   1   3  160.36    4.54   0
   5  -1   3  155.97    3.85   0
  -7  -1  -3    1.00    1.87   0
  -7   1  -3    3.72    2.45   0
  -7  -1  -3    3.18    2.97   0
  -7   1  -3    2.26    1.85   0
   7   1   3    3.04    2.33   0
  -9  -1  -3   16.22    1.99   0
  -9   1  -3   22.32    3.00   0
  -9   1  -3   26.41    2.13   0
 -11   1  -3    3.40    4.02   0
 -11  -1  -3    5.77    3.21   0
 -11   1  -3    4.37    4.05   0
 -11   1  -3    2.76    2.39   0
 -12  -2   3    3.04    3.03   0
 -12   2   3    0.14    3.03   0
 -12   2   3    0.87    4.19   0
 -12   2   3    1.43    4.65   0
 -10   2   3   11.39    2.32   0
 -10   2   3    8.97    2.99   0
 -10  -2   3    4.50    2.95   0
 -10   2   3   11.81    2.44   0
  -8   2   3    0.93    1.89   0
  -8  -2   3   -0.06    2.54   0
  -8   2   3    1.18    1.61   0
  -8   2   3    2.21    2.87   0
  -6   2   3   73.49    2.98   0
  -6  -2   3   63.91    4.80   0
  -4   2   3   29.70    3.28   0
  -4  -2   3   17.03    2.84   0
   4   2  -3   18.95    3.22   0
   2   2  -3  431.60    6.74   0
  -2  -2   3  420.72    6.43   0
  -2   2   3  445.66    6.51   0
   2  -2  -3  434.55    6.19   0
   0  -2  -3  278.72    5.53   0
   0   2   3  269.34    5.38   0
   0   2  -3  274.68    5.68   0
   0  -2   3  274.55    5.45   0
  -2  -2  -3  634.90    7.46   0
   2  -2   3  580.99    6.20   0
  -2  -2  -3  566.86    7.90   0
   2   2   3  613.38    7.62   0
   2   2   3  536.51    7.58   0
  -2   2  -3  565.48    6.38   0
   2  -2   3  580.62    8.56   0
   4   2   3  286.62    4.55   0
  -4   2  -3  281.90    5.22   0
  -4  -2  -3  293.77    6.71   0
   4  -2   3  271.10    5.30   0
  -4   2  -3  274.02    4.44   0
   4  -2   3  292.78    4.44   0
   4   2   3  282.77    6.35   0
  -4  -2  -3  292.53    4.91   0
  -6  -2  -3    1.79    3.31   0
  -6   2  -3    4.88    2.57   0
   6   2   3   -2.25    2.69   0
  -6   2  -3    7.74    2.65   0
   6   2   3    0.51    2.13   0
   6  -2   3    4.67    2.14   0
   6  -2   3    6.35    2.60   0
  -6  -2  -3   -2.98    1.96   0
  -8   2  -3   17.55    2.00   0
  -8  -2  -3   27.16    2.01   0
  -8   2  -3   34.23    2.12   0
 -10   2  -3    0.86    2.70   0
 -10  -2  -3   -0.52    2.10   0
 -10   2  -3   -0.15    2.81   0
 -12  -2  -3    0.58    2.92   0
 -12   2  -3    0.19    3.55   0
 -12   2  -3    0.91    4.68   0
 -12   2  -3   -0.15    3.76   0
 -11   3   3    3.30    3.29   0
 -11   3   3    6.33    2.27   0
 -11   3   3    8.04    3.60   0
 -11  -3   3    3.80    3.28   0
  -9   3   3   18.56    1.84   0
  -9   3   3   18.43    2.54   0
  -9  -3   3   16.29    1.96   0
  -9   3   3   19.85    2.68   0
  -7   3   3    1.11    2.57   0
  -7  -3   3   -0.56    2.61   0
  -5  -3   3   10.25    2.39   0
  -5   3   3    6.32    2.71   0
   5   3  -3    8.84    2.85   0
  -3  -3   3   21.43    2.79   0
   3   3  -3   15.47    2.95   0
  -3   3   3   15.26    2.95   0
  -1   3   3  790.21    7.39   0
  -1  -3   3  765.68    7.24   0
   1   3  -3  773.77    7.76   0
   1   3   3   -1.36    3.43   0
   1   3   3    0.95    3.16   0
   1  -3   3    2.88    2.66   0
  -1   3  -3    2.33    2.17   0
  -1  -3  -3    0.64    3.45   0
   3  -3   3  278.72    5.63   0
   3  -3   3  310.87    4.26   0
   3   3   3  272.25    4.51   0
  -3  -3  -3  208.67    4.02   0
  -3  -3  -3  315.23    6.17   0
  -3   3  -3  304.57    4.70   0
  -5   3  -3   48.06    2.21   0
   5   3   3   41.58    2.47   0
   5  -3   3   47.98    2.56   0
  -5  -3  -3   51.39    3.71   0
   5  -3   3   49.71    2.21   0
  -5  -3  -3   46.03    2.84   0
   5   3   3   43.45    3.26   0
  -5   3  -3   47.66    2.53   0
  -7   3  -3   15.88    1.88   0
  -7  -3  -3   16.70    1.80   0
  -7   3  -3   16.52    2.08   0
  -9  -3  -3    4.04    1.87   0
  -9   3  -3    7.60    1.85   0
  -9   3  -3    6.32    2.68   0
 -11   3  -3    4.58    3.01   0
 -11  -3  -3    1.95    3.42   0
 -11   3  -3    2.93    3.47   0
 -11   3  -3    3.24    3.58   0
 -10   4   3    5.23    1.90   0
 -10  -4   3    4.31    2.37   0
 -10   4   3    3.77    2.45   0
 -10   4   3    6.99    2.28   0
  -8   4   3  141.55    3.60   0
  -8  -4   3  133.53    2.89   0
  -8   4   3  151.84    3.22   0
  -8   4   3  131.41    3.53   0
  -6   4   3    4.75    2.35   0
   6   4  -3    3.44    2.53   0
  -6  -4   3    2.14    1.79   0
  -4   4   3  148.37    3.81   0
  -4  -4   3  156.39    3.80   0
   4   4  -3  146.42    4.13   0
  -2  -4   3  624.15    6.21   0
   2   4  -3  658.80    6.90   0
  -2   4   3  631.09    6.13   0
   0  -4   3   31.28    2.94   0
   0   4   3   31.09    3.52   0
   0   4  -3   32.22    2.26   0
   0   4   3   34.77    2.45   0
  -2  -4  -3   34.33    2.45   0
  -2   4  -3   44.21    2.20   0
   2   4   3   40.82    3.48   0
   2   4   3   37.61    3.47   0
   2  -4   3   39.64    2.18   0
   2  -4   3   38.02    3.43   0
   4   4   3  418.98    5.30   0
   4  -4   3  482.78    5.01   0
   4  -4   3  439.11    7.19   0
  -4   4  -3  443.31    4.93   0
  -4  -4  -3  352.09    4.53   0
   6   4   3   13.32    2.11   0
   6   4   3   15.86    2.66   0
  -6   4  -3   19.27    2.23   0
  -6  -4  -3   11.73    2.63   0
  -6   4  -3   17.29    2.54   0
  -8   4  -3   20.98    1.81   0
  -8   4  -3   17.25    2.64   0
  -8  -4  -3    1.90    1.78   0
 -10   4  -3   40.97    3.10   0
 -10  -4  -3   31.52    2.43   0
 -10   4  -3   41.88    3.21   0
 -11   5   3   -0.67    2.98   0
 -11  -5   3    0.27    3.90   0
 -11   5   3    0.56    3.32   0
 -11   5   3   -0.05    3.74   0
  -9   5   3    3.24    2.82   0
  -9  -5   3   -0.76    2.05   0
  -9   5   3   -0.32    2.05   0
  -9   5   3    0.43    2.56   0
  -7   5   3   10.38    1.69   0
  -7   5   3   12.31    1.96   0
  -7   5   3   17.10    2.65   0
  -7  -5   3   12.58    1.80   0
   5   5  -3    1.14    2.09   0
  -5  -5   3    2.82    1.73   0
  -5   5   3    4.54    2.61   0
  -3   5   3   47.83    2.32   0
   3   5  -3   47.76    2.87   0
  -3  -5   3   48.04    2.39   0
  -1  -5   3  124.46    3.12   0
  -1   5   3  113.06    2.93   0
  -1   5   3   44.75    3.31   0
   1   5  -3  117.48    3.22   0
  -1   5  -3    2.64    2.15   0
   1   5   3    2.39    1.82   0
   1  -5   3    6.54    2.09   0
   1   5   3    4.20    2.65   0
  -3   5  -3    8.15    1.57   0
   3  -5   3    7.10    2.14   0
  -3  -5  -3    3.09    1.90   0
   3   5   3    6.99    2.75   0
   3  -5   3    6.13    2.75   0
   3   5   3    7.81    1.99   0
   5   5   3   20.09    2.60   0
  -5   5  -3   21.08    2.24   0
   5   5   3   18.75    2.74   0
  -5  -5  -3   23.39    2.52   0
   7   5   3   11.11    3.28   0
  -7  -5  -3    3.94    2.66   0
  -7   5  -3    9.96    2.29   0
   7   5   3   11.51    2.72   0
  -9   5  -3    5.47    1.77   0
  -9  -5  -3    2.75    2.02   0
 -11   5  -3    0.66    3.54   0
 -11  -5  -3   -0.25    2.81   0
 -10  -6   3   13.81    3.29   0
 -10   6   3   15.67    2.83   0
 -10   6   3    9.68    2.97   0
 -10   6   3   12.55    2.65   0
  -8   6   3   34.70    2.32   0
  -8   6   3   44.83    2.07   0
  -8   6   3   39.63    3.04   0
  -8  -6   3   39.11    2.82   0
   6   6  -3  125.62    4.17   0
  -6   6   3  136.72    2.84   0
  -6   6   3  129.71    2.53   0
  -6   6   3  123.45    3.94   0
  -6  -6   3  119.63    2.82   0
  -4  -6   3  169.28    3.40   0
   4   6  -3  179.32    3.93   0
  -4   6   3  172.43    3.16   0
  -2   6   3  280.50    3.85   0
  -2   6   3  283.91    7.32   0
   2   6  -3  279.69    3.94   0
   0   6   3    9.56    1.79   0
   0   6   3    9.05    1.95   0
   0  -6   3    8.23    1.91   0
   0   6  -3    4.21    2.18   0
   2   6   3   72.87    2.59   0
  -2   6  -3   77.04    2.30   0
   2  -6   3   60.63    7.89   0
   2   6   3   66.79    3.35   0
  -4  -6  -3   15.64    1.91   0
  -4   6  -3   54.20    2.11   0
   4   6   3   51.81    2.44   0
  -6   6  -3  116.55    2.89   0
   6   6   3  111.80    4.07   0
   6   6   3  108.41    3.10   0
  -6  -6  -3  102.14    2.64   0
  -8   6  -3   46.04    2.55   0
  -8  -6  -3   10.90    2.04   0
 -10   6  -3   30.82    2.47   0
 -10  -6  -3    4.46    2.53   0
  -9   7   3    9.34    2.51   0
  -9   7   3    2.55    2.54   0
  -9   7   3    2.58    2.58   0
  -9  -7   3    0.68    2.54   0
  -7   7   3    2.44    1.72   0
   7   7  -3    6.37    2.56   0
  -7  -7   3    2.25    2.63   0
   7   7  -3    4.74    2.52   0
  -7   7   3    9.64    2.50   0
  -7   7   3    6.13    2.87   0
  -5   7   3    2.76    1.51   0
  -5   7   3    7.73    1.71   0
  -5  -7   3    2.84    2.24   0
  -5   7   3    3.88    2.87   0
   5   7  -3    2.72    2.08   0
  -3   7   3   71.76    3.11   0
  -3  -7   3   63.38    3.11   0
   3   7  -3   70.91    2.78   0
  -3   7   3   37.51    3.88   0
   1   7  -3   74.57    2.24   0
  -1  -7   3   68.61    3.29   0
  -1   7   3   71.34    3.04   0
  -1   7   3   70.52    4.04   0
  -1   7  -3   11.57    1.68   0
   1   7   3    9.50    2.53   0
   1  -7   3    9.03    3.64   0
   1   7   3   12.67    2.11   0
   3   7   3   58.16    2.51   0
  -3   7  -3   55.42    2.07   0
   3   7   3   48.31    2.52   0
   5   7   3    3.01    2.09   0
  -5  -7  -3   -0.27    1.73   0
  -5   7  -3    6.76    1.52   0
  -7   7  -3    9.11    1.72   0
   7   7   3   10.76    3.22   0
  -7  -7  -3   11.55    2.69   0
   7   7   3    8.76    2.21   0
  -9   7  -3   -2.32    2.59   0
  -9  -7  -3   -3.96    3.43   0
   8   8  -3   34.20    5.81   0
  -8   8   3   54.09    2.66   0
  -8   8   3   41.86    4.43   0
  -8   8   3   53.78    2.89   0
  -8  -8   3   44.28    2.71   0
   8   8  -3   31.80    5.38   0
  -6  -8   3    0.03    2.72   0
   6   8  -3    2.84    2.25   0
  -6   8   3    4.24    1.72   0
  -6   8   3    5.70    3.51   0
  -6   8   3    0.71    2.39   0
   4   8  -3   71.06    2.74   0
  -4  -8   3   72.67    3.17   0
  -4   8   3   79.37    2.59   0
  -4   8   3   71.52    2.93   0
  -2  -8   3  171.53    4.25   0
  -2   8   3  168.42    3.08   0
   2   8  -3  152.02    2.83   0
   0   8   3  253.08    3.73   0
   0  -8   3  183.72    5.94   0
   0   8  -3  255.11    3.44   0
   0   8   3  255.49    5.86   0
  -2   8  -3  145.91    2.52   0
   2   8   3  143.80    3.08   0
  -4   8  -3  290.65    3.64   0
   4   8   3  309.84    4.28   0
   4   8   3  283.76    4.20   0
  -4  -8  -3   -2.16    2.07   0
  -6   8  -3    8.29    2.36   0
   6   8   3   16.61    2.38   0
   6   8   3   17.33    2.87   0
  -6  -8  -3    1.19    2.08   0
  -8   8  -3    5.79    2.04   0
  -8  -8  -3    5.28    3.01   0
   8   8   3    6.75    3.72   0
   8   8   3    8.53    3.91   0
   7   9  -3   12.78    2.88   0
  -7  -9   3   15.64    2.51   0
   7   9  -3   13.67    3.38   0
  -7   9   3   22.98    2.31   0
  -7   9   3   23.00    2.66   0
  -5  -9   3   -0.32    2.03   0
  -5   9   3    3.25    2.37   0
   5   9  -3   -1.14    2.22   0
  -5   9   3    0.42    1.99   0
   3   9  -3   52.68    2.12   0
  -3   9   3   55.14    2.01   0
  -3   9   3   58.06    2.74   0
  -1  -9   3   83.97    3.88   0
  -1   9   3  102.94    2.27   0
   1   9  -3   87.45    2.36   0
  -1   9   3   96.36    3.14   0
   1   9   3    3.30    2.38   0
   1   9   3    6.56    2.24   0
  -1   9  -3    5.28    1.58   0
   3   9   3   20.39    2.63   0
   3   9   3   18.09    1.84   0
  -3   9  -3   21.70    2.22   0
  -5   9  -3   11.49    2.35   0
  -5  -9  -3    0.78    2.97   0
   5   9   3   10.49    2.23   0
  -7  -9  -3    0.51    2.31   0
   7   9   3    1.01    2.02   0
   7   9   3   -1.50    3.32   0
  -7   9  -3    1.00    1.92   0
   6  10  -3   91.31    3.18   0
  -6  10   3   99.94    2.66   0
  -6 -10   3  113.11    3.98   0
   6  10  -3   96.38    3.48   0
  -6  10   3  112.89    3.09   0
  -4  10   3   51.14    2.41   0
   4  10  -3   35.77    2.13   0
  -4  10   3   45.07    2.39   0
  -2  10   3   33.39    2.34   0
   2  10  -3   19.63    1.90   0
  -2  10   3   28.19    2.10   0
  -2 -10   3   24.95    3.05   0
   0  10  -3  170.15    3.01   0
   0  10   3  173.70    2.77   0
   0  10   3  156.99    3.29   0
   2  10   3  286.60    3.86   0
   2  10   3  257.79    3.76   0
  -2  10  -3  267.24    3.68   0
   4  10   3    2.95    2.82   0
  -4  10  -3    4.07    1.72   0
   4  10   3    3.12    1.76   0
   6  10   3   74.23    3.69   0
   6  10   3   77.56    3.31   0
  -6  10  -3   85.02    3.05   0
   5  11  -3   -3.57    3.08   0
  -5  11   3    3.61    2.24   0
  -5  11   3    0.71    2.68   0
  -3  11   3    2.14    2.63   0
  -3 -11   3    0.38    3.32   0
   3  11  -3    1.53    2.01   0
  -3  11   3    1.86    2.26   0
  -1  11   3    9.63    1.85   0
   1  11  -3   10.87    2.66   0
  -1  11   3    9.01    2.17   0
   1  11   3   -2.43    1.86   0
  -1  11  -3   -1.67    1.86   0
   1  11   3    0.68    2.69   0
   3  11   3    0.56    2.31   0
  -3  11  -3   -1.03    1.92   0
   3  11   3   -0.98    1.96   0
  -5  11  -3   -0.63    2.25   0
   5  11   3    0.28    2.71   0
   5  11   3    0.38    2.33   0
   4  12  -3   66.27    3.15   0
  -4  12   3   73.45    3.36   0
  -4 -12   3   41.32    4.36   0
  -4  12   3   74.52    3.36   0
  -2  12   3   21.77    2.28   0
  -2  12   3   16.47    2.65   0
   2  12  -3   18.44    2.46   0
   0  12   3   95.86    2.70   0
   0  12   3   73.64    3.76   0
   0  12  -3   84.24    3.11   0
  -2  12  -3    9.65    2.30   0
   2  12   3    8.58    2.68   0
   2  12   3   12.89    2.34   0
   4  12   3   29.24    2.81   0
  -4  12  -3   31.61    2.75   0
   4  12   3   24.51    3.20   0
 -12   0   4  159.23    4.43   0
 -10   0   4  157.08   10.65   0
 -10   0   4  145.14   10.62   0
 -10   0   4  157.54    3.24   0
  -8   0   4 1637.88   14.78   0
  -6   0   4  197.39    5.38   0
   4   0  -4 5267.86   21.31   0
  -4   0   4 6222.20   24.21   0
   2   0  -4  835.80    8.84   0
  -2   0   4  895.93    9.48   0
   0   0  -4 9621.00   28.94   0
   0   0   4 9891.45   28.97   0
   2   0   4 2347.21   13.78   0
  -2   0  -4 2425.63   14.40   0
   2   0   4 2347.10   13.53   0
   4   0   4 5140.79   17.14   0
  -4   0  -4 5800.26   21.79   0
  -4   0  -4 5646.77   18.03   0
   6   0   4  321.69    5.21   0
   6   0   4  329.08    4.59   0
  -6   0  -4  326.20    4.61   0
  -6   0  -4  314.67    5.77   0
  -8   0  -4  936.50    6.61   0
  -8   0  -4 1092.25   11.16   0
 -10   0  -4    1.87    3.52   0
 -10   0  -4   -0.49    2.03   0
 -12   0  -4  399.12    5.16   0
 -11   1   4   16.20    2.58   0
 -11   1   4   19.51    4.28   0
 -11  -1   4   16.01    2.58   0
 -11   1   4   21.16    4.27   0
  -9  -1   4    7.26    2.08   0
  -9   1   4   19.02    3.04   0
  -9   1   4   20.34    2.74   0
  -9   1   4   18.24    2.38   0
  -7  -1   4  100.45    4.92   0
  -7   1   4  100.57    3.49   0
   5   1  -4   33.21    2.91   0
  -5  -1   4   42.03    3.43   0
  -5   1   4   41.82    3.40   0
   3  -1  -4 1042.34    9.05   0
  -3  -1   4 1074.23   10.36   0
  -3   1   4 1107.37    9.55   0
   3   1  -4 1040.61   10.48   0
   1  -1  -4 4499.77   19.10   0
  -1   1   4 4369.72   18.71   0
   1   1  -4 4288.62   18.92   0
  -1  -1   4 4175.26   18.36   0
   1  -1   4  302.33    5.67   0
  -1  -1  -4  389.29    7.05   0
   1   1   4  365.51    6.65   0
  -1   1  -4  297.04    5.85   0
  -3   1  -4  244.13    4.50   0
   3   1   4  227.04    4.32   0
   3   1   4  246.21    5.29   0
   3  -1   4  270.03    4.84   0
   3  -1   4  274.53    4.80   0
  -3  -1  -4  246.94    5.73   0
   5   1   4  125.34    3.62   0
  -5   1  -4  125.23    3.80   0
   5  -1   4  129.36    3.55   0
  -5  -1  -4  123.02    3.61   0
  -5   1  -4  131.06    3.64   0
  -5  -1  -4  119.27    4.47   0
   5   1   4  113.90    3.39   0
   5  -1   4  114.07    3.17   0
  -7  -1  -4   27.34    2.68   0
  -7  -1  -4   22.81    3.23   0
   7  -1   4   26.87    2.60   0
  -7   1  -4   33.75    2.91   0
   7  -1   4   30.00    2.01   0
  -7   1  -4   28.00    2.01   0
   7   1   4   24.74    2.36   0
   7   1   4   19.23    2.17   0
  -9  -1  -4  207.66    8.06   0
  -9  -1  -4  213.83    3.84   0
  -9   1  -4  211.01    3.58   0
  -9   1  -4  210.10    5.02   0
 -11   1  -4   22.79    3.30   0
 -11   1  -4   25.11    3.78   0
 -11  -1  -4   21.84    3.24   0
 -11   1  -4   24.91    4.21   0
 -12   2   4    5.96    4.26   0
 -12   2   4    5.08    3.85   0
 -12  -2   4    0.97    3.14   0
 -12   2   4    7.19    4.91   0
 -10   2   4  541.01    7.88   0
 -10  -2   4  489.41    4.82   0
 -10   2   4  510.43    5.35   0
 -10   2   4  559.47    6.73   0
  -8  -2   4   64.57    2.84   0
  -8   2   4   66.66    2.84   0
   6   2  -4 3303.41   21.22   0
  -6  -2   4 3279.50   20.48   0
  -6   2   4 3562.95   15.36   0
  -4   2   4  838.97    7.50   0
  -4  -2   4  857.01    9.16   0
   4   2  -4  861.91    9.76   0
   2  -2  -4 6002.10   19.86   0
  -2  -2   4 5950.30   21.26   0
   2   2  -4 5615.91   21.11   0
  -2   2   4 5850.75   19.35   0
   0  -2  -4   71.47    3.41   0
   0   2  -4   76.24    3.12   0
   0   2   4   93.14    3.44   0
   0  -2   4   92.95    3.24   0
   2   2   4 5777.43   21.77   0
  -2   2  -4 6070.51   18.67   0
   2   2   4 5970.27   20.27   0
  -2  -2  -4 5926.08   22.18   0
   2  -2   4 5892.34   18.13   0
  -4  -2  -4  458.77    7.27   0
  -4  -2  -4  371.73    4.59   0
  -4   2  -4  427.07    5.05   0
   4  -2   4  452.51    5.30   0
   4   2   4  456.78    5.29   0
   4  -2   4  464.47    6.11   0
   6  -2   4 3621.95   14.32   0
  -6  -2  -4 3891.09   21.84   0
  -6   2  -4 3937.46   15.00   0
   6   2   4 3694.99   13.48   0
   6  -2   4 3440.16   13.34   0
  -6  -2  -4 3549.47   12.54   0
   6   2   4 3806.28   19.96   0
  -6   2  -4 3940.92   14.73   0
  -8   2  -4  122.27    2.94   0
  -8   2  -4  113.58    3.41   0
  -8  -2  -4  108.64    6.23   0
  -8  -2  -4  108.64    2.81   0
 -10   2  -4  458.84    5.19   0
 -10  -2  -4  401.48    4.26   0
 -10   2  -4  412.76    6.17   0
 -12   2  -4   -0.87    3.79   0
 -12   2  -4   10.44    4.97   0
 -12  -2  -4    6.98    4.16   0
 -12   2  -4   10.25    4.84   0
 -11   3   4   71.08    4.31   0
 -11   3   4   68.92    3.42   0
 -11   3   4   53.89    3.13   0
 -11  -3   4   47.47    3.48   0
  -9   3   4   92.50    3.06   0
  -9   3   4   73.31    2.53   0
  -9  -3   4   72.59    2.87   0
  -9   3   4   92.11    3.65   0
  -7   3   4   40.72    2.45   0
  -7  -3   4   47.78    5.13   0
  -5   3   4   25.16    2.14   0
  -5  -3   4   20.83    2.60   0
   5   3  -4   20.40    2.87   0
  -3   3   4  149.19    3.46   0
  -3  -3   4  160.58    4.08   0
   3   3  -4  131.58    3.62   0
  -1  -3   4 1188.54    8.54   0
  -1   3   4 1183.54    8.48   0
   1   3  -4 1155.89    8.77   0
   1  -3  -4 1203.44    9.00   0
   1   3   4 2531.39   13.09   0
   1  -3   4 2582.75   11.53   0
   1   3   4 2235.68   12.95   0
  -1  -3  -4 2508.03   13.06   0
  -1   3  -4 2502.44   11.49   0
  -3  -3  -4  391.07    6.15   0
   3   3   4  352.47    4.96   0
   3   3   4  374.99    5.70   0
   3  -3   4  377.55    6.26   0
   3  -3   4  395.01    4.51   0
  -3  -3  -4  345.40    4.65   0
  -3   3  -4  385.60    4.90   0
   5  -3   4    3.82    1.82   0
  -5  -3  -4    6.24    2.77   0
  -5   3  -4    2.82    2.43   0
   5  -3   4    3.06    2.08   0
   5   3   4    1.77    2.54   0
  -5  -3  -4    4.81    1.87   0
   5   3   4    2.10    2.57   0
   7   3   4   55.59    2.93   0
  -7   3  -4   65.29    2.43   0
   7   3   4   66.14    3.90   0
  -7  -3  -4   59.34    2.89   0
  -7   3  -4   65.57    3.05   0
  -9   3  -4   26.46    2.66   0
  -9  -3  -4   24.84    2.64   0
  -9   3  -4   30.41    2.10   0
 -11   3  -4   86.85    4.13   0
 -11   3  -4   79.78    3.20   0
 -11  -3  -4   24.92    2.78   0
 -10   4   4    6.57    3.18   0
 -10   4   4    6.01    2.40   0
 -10   4   4    1.25    3.21   0
 -10  -4   4    3.69    2.92   0
  -8   4   4 1415.73    9.13   0
  -8  -4   4 1206.91    7.16   0
  -8   4   4 1333.79    8.67   0
  -8   4   4 1405.13    7.81   0
  -6   4   4  270.08    4.08   0
  -6  -4   4  276.29    6.33   0
   6   4  -4  273.16    6.69   0
  -4   4   4 2508.80   11.43   0
  -4  -4   4 2597.43   13.26   0
   4   4  -4 2505.16   13.65   0
  -2   4   4  315.96    4.39   0
   2   4  -4  280.17    4.70   0
  -2  -4   4  314.80    4.69   0
   0   4   4 3386.24   13.72   0
   0   4  -4 3503.72   13.44   0
   0  -4   4 3620.14   13.17   0
   2   4   4  101.90    3.97   0
   2   4   4  123.88    3.89   0
  -2   4  -4  111.17    2.82   0
  -2  -4  -4   99.64    3.19   0
   2  -4   4  112.26    2.74   0
   4   4   4 4981.49   16.88   0
  -4  -4  -4 5084.02   15.59   0
   4  -4   4 5466.16   15.02   0
  -4   4  -4 5374.13   15.22   0
   4  -4   4 5442.84   21.94   0
  -4  -4  -4 5492.13   20.85   0
   6   4   4  136.78    4.39   0
   6   4   4  128.54    3.45   0
   6  -4   4  140.85    3.47   0
  -6   4  -4  150.74    3.29   0
  -6  -4  -4  135.39    2.97   0
   6  -4   4  147.66    2.81   0
  -8   4  -4  924.44    6.62   0
  -8  -4  -4  918.01    6.19   0
 -10   4  -4   38.47    3.17   0
 -10  -4  -4   29.32    2.50   0
 -11   5   4    7.52    3.63   0
 -11  -5   4    2.14    4.04   0
 -11   5   4    6.99    4.15   0
 -11   5   4    3.53    2.56   0
  -9  -5   4   32.77    3.08   0
  -9   5   4   33.19    3.21   0
  -9   5   4   31.69    2.14   0
  -9   5   4   36.01    2.98   0
  -7   5   4    4.69    2.67   0
   7   5  -4    4.31    2.54   0
  -7  -5   4    6.40    1.68   0
  -5   5   4  380.68    4.68   0
  -5  -5   4  355.52    5.18   0
   5   5  -4  363.28    5.84   0
   3   5  -4  547.12    6.04   0
  -3   5   4  560.46    5.51   0
  -3  -5   4  567.90    5.59   0
  -1   5   4  313.44    4.25   0
  -1  -5   4  332.61    4.09   0
   1   5  -4  316.00    4.56   0
   1   5   4  622.91    6.31   0
   1   5   4  467.96    6.08   0
  -1   5  -4  627.75    5.28   0
   1  -5   4  628.23    5.21   0
   3  -5   4   14.85    1.66   0
  -3   5  -4   13.67    1.62   0
   3   5   4   13.07    2.08   0
   3  -5   4    8.84    2.46   0
   3   5   4   15.96    2.08   0
   5   5   4   59.32    2.81   0
   5  -5   4   68.45    3.40   0
   5   5   4   56.50    3.15   0
  -5   5  -4   61.34    2.64   0
   5  -5   4   67.76    2.24   0
  -5  -5  -4   28.94    2.00   0
   7   5   4  141.89    4.81   0
  -7   5  -4  147.34    2.89   0
  -7  -5  -4   18.37    1.89   0
  -9   5  -4   55.58    2.38   0
  -9  -5  -4   40.61    2.36   0
 -11   5  -4    7.17    3.29   0
 -11  -5  -4    3.75    3.60   0
 -10  -6   4  276.63    4.58   0
 -10   6   4  301.37    4.47   0
 -10   6   4  288.64    4.94   0
 -10   6   4  317.32    5.16   0
  -8   6   4  166.47    3.33   0
  -8   6   4  160.68    4.22   0
  -8   6   4  185.38    2.99   0
  -8  -6   4  152.65    3.10   0
  -6   6   4 1587.65    8.47   0
  -6  -6   4  756.84    6.05   0
   6   6  -4 1347.32   11.16   0
  -4   6   4   22.80    2.07   0
   4   6  -4   12.90    2.44   0
  -4  -6   4   12.78    2.29   0
  -2  -6   4 2233.75   10.04   0
   2   6  -4 2176.28   10.22   0
  -2   6   4 2208.50   10.09   0
   0   6   4   66.27    2.51   0
   0  -6   4   70.98    2.18   0
   0   6  -4   77.31    2.34   0
   0   6   4   63.38    3.21   0
   2   6   4 2530.42   14.01   0
   2   6   4 2758.20   12.44   0
   2  -6   4 2754.55    9.64   0
   2  -6   4 2130.34   19.62   0
  -2   6  -4 2751.91   10.25   0
   4  -6   4  420.28    4.02   0
   4  -6   4  481.91    8.72   0
   4   6   4  477.24    5.84   0
  -4  -6  -4  172.96    3.50   0
  -4   6  -4  474.30    4.60   0
   4   6   4  457.17    5.62   0
   6   6   4  766.98    8.23   0
   6   6   4 1102.40    7.47   0
  -6  -6  -4  877.35    6.12   0
  -6   6  -4 1169.45    6.76   0
   8   6   4   25.95    4.28   0
  -8   6  -4   28.29    2.72   0
  -8  -6  -4   26.58    2.95   0
   8   6   4   26.91    4.08   0
 -10  -6  -4  320.96    4.21   0
 -10   6  -4  334.01    4.30   0
  -9   7   4   15.99    3.50   0
  -9  -7   4   14.63    3.32   0
  -9   7   4   17.13    2.22   0
  -9   7   4   17.14    3.52   0
  -7   7   4   31.88    2.26   0
  -7   7   4   43.19    2.04   0
  -7  -7   4   23.68    2.81   0
  -7   7   4   32.79    3.23   0
   7   7  -4   36.02    3.63   0
   5   7  -4    8.75    1.70   0
  -5  -7   4   12.06    2.02   0
  -5   7   4    9.79    1.78   0
   3   7  -4  109.42    2.67   0
  -3  -7   4  108.16    3.23   0
  -3   7   4  129.58    2.93   0
  -1  -7   4  245.25    3.33   0
  -1   7   4  211.55    5.10   0
   1   7  -4  229.83    3.31   0
  -1   7   4  234.32    3.65   0
   1   7   4  281.33    5.29   0
   1  -7   4  297.30    3.42   0
   1   7   4  285.22    3.94   0
  -1   7  -4  299.67    3.92   0
   3   7   4  131.75    3.31   0
   3   7   4  145.66    3.34   0
  -3   7  -4  140.38    2.81   0
  -5  -7  -4   -0.88    1.68   0
   5   7   4    4.82    1.86   0
  -5   7  -4    2.68    1.54   0
   7   7   4   54.11    2.90   0
   7   7   4   46.25    3.22   0
  -7  -7  -4   49.19    2.40   0
  -7   7  -4   48.86    2.71   0
  -9   7  -4    5.79    2.23   0
  -9  -7  -4    0.26    2.47   0
   8   8  -4  225.25    7.72   0
  -8   8   4  275.63    4.09   0
  -8   8   4  268.48    6.18   0
   8   8  -4  143.98    6.65   0
  -8  -8   4  255.73    4.65   0
  -8   8   4  297.74    3.62   0
  -6   8   4  141.12    2.90   0
   6   8  -4  148.00    3.98   0
  -6   8   4  166.75    3.07   0
  -6   8   4  123.13    5.04   0
  -6  -8   4  142.79    3.86   0
  -4  -8   4 1431.65    8.88   0
   4   8  -4 1546.59    9.00   0
  -4   8   4  933.64   14.54   0
  -4   8   4 1489.26    7.76   0
  -2   8   4   98.99    4.91   0
  -2  -8   4   93.79    3.51   0
   2   8  -4   89.01    2.53   0
  -2   8   4   95.37    2.60   0
   0   8   4  904.82   10.00   0
   0   8  -4  928.10    6.35   0
   0  -8   4  911.82   11.35   0
   0   8   4  835.63    6.31   0
   2   8   4   33.71    2.35   0
   2   8   4   46.06    2.86   0
  -2   8  -4   40.11    1.93   0
   4   8   4 1050.13    7.81   0
   4   8   4  954.98    7.24   0
  -4   8  -4 1060.72    6.17   0
   6   8   4  241.80    4.90   0
   6   8   4  258.72    4.33   0
  -6   8  -4  250.97    3.34   0
  -6  -8  -4  223.06    3.93   0
   8   8   4  452.51    8.07   0
  -8   8  -4  512.57    4.60   0
  -8  -8  -4 -196.27    7.51   0
   8   8   4  350.41    7.78   0
  -7   9   4   24.18    2.65   0
  -7  -9   4   11.31    3.57   0
  -7   9   4    0.83    2.60   0
   7   9  -4   18.04    3.67   0
   7   9  -4   14.81    3.18   0
  -7   9   4   19.75    2.16   0
  -5   9   4    6.00    1.66   0
   5   9  -4    4.25    1.87   0
  -5  -9   4    4.48    2.65   0
  -5   9   4    5.63    2.05   0
   3   9  -4   41.16    2.01   0
  -3   9   4   34.78    2.19   0
  -1   9   4  173.28    5.69   0
   1   9  -4  151.51    2.86   0
  -1  -9   4  172.38    4.89   0
  -1   9   4  181.29    3.17   0
   1   9   4   88.33    3.15   0
  -1   9  -4   99.44    2.92   0
   1   9   4   96.88    3.82   0
   3   9   4   45.88    2.28   0
  -3   9  -4   43.83    1.92   0
   5   9   4   21.97    2.26   0
   5   9   4   37.46    2.64   0
  -5   9  -4   32.08    2.37   0
   7   9   4    0.54    2.84   0
  -7  -9  -4    0.15    2.49   0
  -7   9  -4   -0.00    2.66   0
   7   9   4    0.19    3.10   0
  -6  10   4  321.35    4.16   0
   6  10  -4  233.38    4.28   0
  -6 -10   4  277.01    4.95   0
  -6  10   4  304.35    3.50   0
  -4  10   4   87.73    2.88   0
   4  10  -4   74.38    2.57   0
  -4  10   4   79.97    2.74   0
  -2 -10   4  251.73    5.32   0
  -2  10   4  324.72    3.50   0
   2  10  -4  310.69    3.71   0
  -2  10   4  309.02    3.99   0
   0  10   4  118.58    2.77   0
   0  10   4  125.25    2.48   0
   0  10  -4  110.68    2.44   0
   2  10   4  809.95    6.29   0
  -2  10  -4  841.38    5.28   0
   2  10   4  903.26    6.05   0
   4  10   4   75.32    2.84   0
   4  10   4   88.20    3.15   0
  -4  10  -4   75.48    2.30   0
  -6  10  -4  328.19    3.76   0
   6  10   4  417.00    5.47   0
   5  11  -4    8.32    2.64   0
  -5  11   4    9.78    3.28   0
  -5  11   4   11.96    2.31   0
  -3  11   4   80.34    2.84   0
   3  11  -4   76.16    3.09   0
  -3 -11   4   61.97    4.01   0
  -3  11   4   88.19    3.06   0
  -1  11   4   85.60    2.79   0
  -1  11   4   77.61    2.46   0
  -1 -11   4    0.01    3.80   0
   1  11  -4   80.13    2.90   0
   1  11   4   -0.00    2.20   0
   1  11   4   -0.93    2.67   0
  -1  11  -4    0.97    1.98   0
   3  11   4    9.79    2.45   0
   3  11   4   16.15    2.15   0
  -3  11  -4   15.26    2.15   0
   5  11   4    0.97    2.70   0
  -5  11  -4    0.10    2.45   0
   5  11   4    3.38    2.93   0
   4  12  -4  126.68    3.81   0
  -4 -12   4   78.99    4.70   0
  -4  12   4  215.81    3.48   0
  -4  12   4  127.70    3.59   0
  -2  12   4   39.39    3.80   0
   2  12  -4   47.59    2.73   0
  -2  12   4   54.43    2.53   0
  -2 -12   4   -0.14    3.77   0
   0  12   4  135.55    3.34   0
   0  12   4  225.54    3.33   0
   0  12  -4  199.63    3.93   0
   2  12   4   43.58    3.08   0
   2  12   4   66.12    3.50   0
  -2  12  -4   57.65    2.69   0
   4  12   4  215.21    4.52   0
   4  12   4  152.04    4.48   0
  -4  12  -4  168.82    3.31   0
 -11   1   5   -0.29    2.96   0
 -11  -1   5    1.94    2.75   0
 -11   1   5    0.04    2.61   0
 -11   1   5   -0.01    3.53   0
  -9  -1   5    6.43    2.00   0
  -9  -1   5    4.88    3.02   0
  -9   1   5    5.26    2.16   0
  -9  -1   5    4.77    2.82   0
  -7   1   5   31.35    3.37   0
  -7  -1   5   26.06    3.24   0
   5   1  -5  134.19    3.68   0
   5  -1  -5  149.44    3.90   0
  -5   1   5  151.86    4.24   0
  -5  -1   5  143.76    4.49   0
   3  -1  -5  101.89    3.47   0
  -3   1   5   90.87    3.43   0
   3   1  -5   86.75    3.57   0
  -3  -1   5   82.71    3.43   0
  -1  -1   5  296.76    4.97   0
   1   1  -5  292.46    5.18   0
   1  -1  -5  294.80    5.82   0
  -1   1   5  292.84    5.64   0
   1  -1   5   17.51    3.15   0
  -1  -1  -5   29.13    3.73   0
  -1   1  -5   18.30    2.65   0
   1   1   5   13.30    2.71   0
   3  -1   5   30.83    3.17   0
   3   1   5   32.67    3.21   0
  -3   1  -5   31.07    3.27   0
   3  -1   5   32.33    2.21   0
  -3  -1  -5   30.73    2.92   0
   3   1   5   29.48    3.29   0
   5  -1   5  271.57    4.10   0
  -5  -1  -5  289.30    5.68   0
   5  -1   5  276.90    4.44   0
   5   1   5  265.34    4.26   0
  -5  -1  -5  261.43    3.79   0
  -5   1  -5  285.41    4.82   0
   7   1   5    2.42    2.08   0
  -7  -1  -5    2.06    2.16   0
  -7  -1  -5    4.06    1.84   0
  -7   1  -5    5.61    1.88   0
   7  -1   5    3.07    1.92   0
  -7   1  -5    3.20    2.82   0
   7   1   5    0.11    2.05   0
  -9  -1  -5    6.13    3.40   0
  -9  -1  -5    1.90    1.92   0
  -9   1  -5    6.39    2.72   0
  -9   1  -5    2.60    1.90   0
 -11  -1  -5    0.05    3.35   0
 -11   1  -5    0.10    3.40   0
 -11   1  -5    0.57    3.19   0
 -12  -2   5   -0.31    4.38   0
 -12   2   5    0.70    3.95   0
 -12   2   5    0.47    4.02   0
 -10  -2   5   -0.31    2.18   0
 -10   2   5    2.90    2.23   0
 -10   2   5    2.54    2.26   0
 -10   2   5    1.52    1.75   0
  -8  -2   5   31.38    3.53   0
  -8   2   5   30.06    2.82   0
   6   2  -5  248.10    5.54   0
  -6   2   5  253.04    4.28   0
  -6  -2   5  257.04    5.34   0
  -4  -2   5    2.35    2.55   0
   4   2  -5    2.13    2.01   0
   4  -2  -5    0.83    2.67   0
  -4   2   5    2.68    1.98   0
   2  -2  -5  113.72    4.13   0
  -2   2   5  115.27    3.44   0
  -2  -2   5  113.37    4.02   0
   2   2  -5  110.86    3.60   0
   0   2  -5   14.99    3.08   0
   0  -2  -5   14.88    2.65   0
   0   2   5   12.89    2.52   0
   0  -2   5   15.62    3.07   0
  -2   2  -5   21.89    3.12   0
  -2  -2  -5   25.29    3.82   0
   2   2   5   22.05    2.73   0
   2  -2   5   25.64    2.11   0
   2   2   5   26.16    3.23   0
   4  -2   5    6.69    2.56   0
  -4   2  -5    5.16    1.66   0
   4  -2   5    3.30    1.57   0
  -4  -2  -5    1.02    3.12   0
   4   2   5    0.41    1.85   0
  -6   2  -5  206.50    4.04   0
  -6  -2  -5  209.72    5.44   0
   6  -2   5  206.11    3.71   0
   6   2   5  206.33    3.62   0
  -6  -2  -5  203.06    3.60   0
   6  -2   5  199.96    3.44   0
   6   2   5  207.18    4.63   0
   8   2   5   54.76    3.02   0
   8  -2   5   62.54    2.42   0
  -8   2  -5   52.56    2.51   0
  -8   2  -5   56.58    2.78   0
   8   2   5   54.07    2.86   0
  -8  -2  -5   59.07    3.72   0
  -8  -2  -5   60.42    2.19   0
 -10  -2  -5   -0.99    2.14   0
 -10   2  -5    0.19    2.14   0
 -10   2  -5    1.51    2.14   0
 -12  -2  -5   -0.76    3.13   0
 -12   2  -5   -0.98    5.13   0
 -12   2  -5    0.74    4.97   0
 -11   3   5    5.00    2.84   0
 -11   3   5    1.34    3.76   0
 -11  -3   5    0.30    2.76   0
 -11   3   5    6.82    2.26   0
  -9   3   5    8.37    2.14   0
  -9   3   5    5.27    2.80   0
  -9  -3   5    1.25    2.75   0
  -9   3   5    6.29    2.11   0
   7   3  -5   13.87    2.98   0
  -7   3   5   11.52    2.00   0
  -7  -3   5   11.52    2.52   0
   5   3  -5   36.12    2.48   0
  -5  -3   5   42.51    2.96   0
  -5   3   5   41.97    2.92   0
  -3   3   5  100.32    2.91   0
   3  -3  -5  105.13    2.86   0
   3   3  -5  102.47    3.72   0
  -3  -3   5  106.37    3.43   0
  -1   3   5  112.76    3.95   0
   1   3  -5  104.20    3.17   0
  -1  -3   5  104.70    3.05   0
   1  -3  -5  110.78    3.30   0
  -1   3  -5    7.22    2.81   0
   1   3   5    4.22    3.27   0
   1  -3   5    2.92    1.92   0
  -1  -3  -5    4.89    2.07   0
   3   3   5  117.85    3.37   0
   3  -3   5  115.41    2.73   0
  -3   3  -5  108.63    2.74   0
   3  -3   5  117.55    3.75   0
   3   3   5  114.27    3.02   0
  -3  -3  -5  112.78    3.35   0
  -5  -3  -5   -0.46    2.79   0
  -5   3  -5    0.42    2.37   0
  -5  -3  -5    1.81    1.60   0
   5  -3   5   -2.11    2.64   0
   5   3   5    1.40    1.71   0
   5  -3   5    3.88    1.70   0
  -7   3  -5   -1.90    2.27   0
   7  -3   5    6.98    2.52   0
   7  -3   5    4.71    1.42   0
   7   3   5    2.10    1.97   0
   7   3   5    5.62    2.37   0
  -7  -3  -5    5.90    2.32   0
  -7  -3  -5    4.70    2.77   0
  -9   3  -5   17.19    2.72   0
  -9  -3  -5   20.52    2.04   0
 -11  -3  -5    5.24    2.73   0
 -11   3  -5    8.01    3.59   0
 -10   4   5    0.54    2.40   0
 -10   4   5   -0.18    3.13   0
 -10  -4   5   -0.79    2.45   0
 -10   4   5    0.40    2.44   0
  -8   4   5    4.91    2.07   0
  -8  -4   5    1.80    2.68   0
  -6   4   5   72.20    2.59   0
   6   4  -5   78.53    3.78   0
  -6  -4   5   73.58    3.30   0
  -4  -4   5   63.81    2.99   0
  -4   4   5   60.58    2.55   0
   4   4  -5   63.21    3.29   0
  -2  -4   5   43.16    2.19   0
   2   4  -5   47.11    2.89   0
  -2   4   5   48.75    2.35   0
   0   4   5  681.37    6.43   0
   0  -4   5  670.31    5.57   0
   0   4  -5  655.96    5.73   0
   0  -4  -5  701.41    6.63   0
  -2   4  -5  214.56    3.40   0
   2   4   5  213.37    4.40   0
   2   4   5  208.58    3.88   0
   2  -4   5  218.52    3.29   0
  -2  -4  -5  216.35    4.45   0
   4  -4   5    3.30    1.59   0
  -4   4  -5    3.92    1.67   0
   4   4   5   -2.24    2.59   0
  -4  -4  -5    3.50    1.96   0
   4  -4   5    0.71    2.47   0
   6   4   5   15.25    2.54   0
   6  -4   5   18.76    1.80   0
  -6   4  -5   16.56    2.43   0
   6  -4   5   18.74    2.78   0
  -6  -4  -5   20.21    2.67   0
   6   4   5   22.31    2.62   0
  -6  -4  -5   14.20    2.16   0
  -8   4  -5   19.06    2.58   0
   8   4   5   13.16    2.72   0
  -8  -4  -5   22.00    2.68   0
   8   4   5   18.32    2.98   0
 -10   4  -5   -1.07    2.65   0
 -10  -4  -5   -0.63    2.92   0
 -11   5   5    0.46    3.15   0
 -11   5   5    0.49    3.15   0
 -11  -5   5    1.34    3.25   0
 -11   5   5    0.06    3.91   0
  -9   5   5    1.00    2.20   0
  -9   5   5    0.15    2.21   0
  -9  -5   5   -0.26    2.16   0
  -9   5   5    1.86    2.24   0
   7   5  -5   -0.31    2.94   0
  -7   5   5   -0.18    2.33   0
  -5   5   5    6.28    2.80   0
  -5  -5   5    7.45    2.32   0
   5   5  -5    4.91    2.78   0
  -3   5   5    9.82    2.53   0
   3   5  -5    8.44    1.93   0
  -3  -5   5   10.16    2.18   0
  -1   5   5   13.83    2.65   0
   1   5  -5   12.50    2.55   0
  -1  -5   5   13.67    2.22   0
   1   5   5    3.04    2.02   0
  -1   5  -5   12.91    2.29   0
   1   5   5    2.49    1.94   0
   1  -5   5    8.66    1.60   0
   3   5   5   16.16    3.00   0
   3   5   5   21.10    2.17   0
   3  -5   5   20.35    1.70   0
   3  -5   5   20.15    2.68   0
  -3   5  -5   16.78    1.77   0
   5  -5   5   -0.84    2.15   0
  -5   5  -5   -2.24    1.66   0
   5  -5   5    0.12    2.27   0
   5   5   5    0.47    1.94   0
  -5  -5  -5    1.47    2.44   0
  -7   5  -5   -1.30    1.52   0
   7   5   5    2.03    1.97   0
  -7  -5  -5   -0.06    1.93   0
   7   5   5    0.00    2.21   0
  -9   5  -5    2.78    2.49   0
  -9  -5  -5   -1.45    2.27   0
 -11   5  -5    0.07    3.47   0
 -11  -5  -5    0.35    3.12   0
 -10   6   5    3.90    3.38   0
 -10  -6   5    0.34    2.79   0
 -10   6   5    1.40    2.79   0
 -10   6   5    0.47    3.99   0
  -8   6   5    0.24    2.60   0
  -8   6   5    1.53    2.78   0
   8   6  -5    1.08    4.05   0
  -8  -6   5    0.13    2.14   0
  -8   6   5    2.39    1.68   0
  -6   6   5  106.95    3.18   0
   6   6  -5  101.12    3.71   0
   4   6  -5   14.92    2.44   0
  -4  -6   5   12.43    2.39   0
  -4   6   5   15.29    2.73   0
  -2   6   5  118.84    3.03   0
   2   6  -5  102.93    3.43   0
  -2  -6   5  129.54    3.44   0
   0   6   5  662.00    5.60   0
   0   6  -5  650.00    5.47   0
   0  -6   5  649.56    4.96   0
   0   6   5  536.86    6.63   0
   2   6   5  145.11    3.19   0
  -2   6  -5  138.14    2.84   0
   2  -6   5  147.96    2.79   0
   2   6   5  125.73    3.66   0
   4   6   5   10.81    2.19   0
   4  -6   5    9.40    2.36   0
   4  -6   5   13.03    1.76   0
   4   6   5    9.12    1.89   0
  -4   6  -5   10.93    1.78   0
  -6   6  -5  102.07    2.91   0
   6   6   5   91.11    3.13   0
   6   6   5   81.05    3.01   0
  -6  -6  -5   89.00    2.56   0
   8   6   5    2.18    2.99   0
  -8   6  -5   -0.16    1.88   0
   8   6   5    2.80    2.40   0
  -8  -6  -5    2.60    2.58   0
 -10   6  -5    0.49    2.53   0
 -10  -6  -5    0.29    3.41   0
  -9   7   5    1.04    3.24   0
  -9   7   5    0.11    2.90   0
  -9  -7   5   -0.55    3.33   0
  -9   7   5   -0.31    2.81   0
  -7   7   5    4.39    1.99   0
  -7   7   5    3.29    2.97   0
  -7  -7   5    1.12    2.11   0
   7   7  -5    1.25    2.62   0
   5   7  -5   14.17    2.20   0
  -5  -7   5   15.30    2.71   0
  -5   7   5   14.06    1.95   0
   3   7  -5    7.88    1.61   0
  -3   7   5   10.53    1.72   0
  -3  -7   5   10.60    1.99   0
   1   7  -5  120.12    2.67   0
  -1   7   5  118.06    4.15   0
  -1  -7   5  133.25    3.14   0
  -1   7   5  122.70    3.43   0
   1   7   5  133.54    3.56   0
   1   7   5  147.08    3.06   0
   1  -7   5  151.78    2.77   0
  -1   7  -5  140.05    2.79   0
   3   7   5   40.43    2.88   0
   3  -7   5   48.16    2.33   0
  -3   7  -5   40.58    1.89   0
   3   7   5   37.87    2.62   0
   3  -7   5   28.87    3.28   0
   5   7   5    3.15    1.86   0
  -5   7  -5   -3.31    2.16   0
   7   7   5    2.19    2.12   0
  -7  -7  -5   -0.85    2.04   0
   7   7   5    3.48    2.61   0
  -7   7  -5    1.24    1.77   0
  -9   7  -5    0.72    2.23   0
  -9  -7  -5   -0.22    2.57   0
  -8   8   5   58.75    2.91   0
  -8   8   5   51.59    4.07   0
  -8   8   5   58.14    2.95   0
   8   8  -5   33.51    4.00   0
  -8  -8   5   27.91    2.90   0
   8   8  -5   39.44    4.63   0
  -6   8   5   61.69    3.02   0
  -6  -8   5   54.02    3.22   0
  -6   8   5   57.19    3.79   0
   6   8  -5   53.33    3.17   0
   4   8  -5  156.47    3.22   0
  -4   8   5  155.00    2.96   0
  -4  -8   5  150.81    3.39   0
  -2   8   5   56.22    2.16   0
   2   8  -5   61.01    2.63   0
  -2   8   5   56.69    3.47   0
   0   8   5   21.08    2.65   0
   0   8   5   21.00    2.67   0
   0   8  -5   27.44    2.16   0
   2   8   5   90.11    2.70   0
   2   8   5   86.43    2.88   0
  -2   8  -5   96.67    2.25   0
   2  -8   5   68.90    6.75   0
   4   8   5  145.41    3.79   0
   4   8   5  137.58    3.90   0
  -4   8  -5  136.07    2.75   0
   6   8   5   35.12    2.48   0
  -6   8  -5   38.99    2.03   0
   8   8   5   71.24    4.29   0
  -8   8  -5   61.04    2.64   0
   8   8   5   43.13    3.83   0
  -7   9   5   -1.26    2.47   0
  -7  -9   5    0.04    2.72   0
  -7   9   5    0.06    2.09   0
  -7   9   5   -0.49    4.30   0
   7   9  -5    0.60    3.44   0
  -5   9   5   17.56    2.15   0
   5   9  -5   23.39    2.79   0
  -5   9   5   19.48    4.53   0
  -5  -9   5   18.60    3.11   0
  -5   9   5   16.01    4.19   0
  -5   9   5   23.22    1.96   0
  -3   9   5    9.84    2.41   0
  -3   9   5   12.69    3.52   0
   3   9  -5   12.27    1.80   0
  -1   9   5   -0.14    1.98   0
  -1   9   5    0.54    2.57   0
   1   9  -5   -0.26    1.62   0
  -1  -9   5   -0.09    2.38   0
   1  -9   5    1.41    4.13   0
   1   9   5    4.35    2.63   0
   1   9   5    4.60    1.73   0
   1  -9   5   -0.32    3.40   0
  -1   9  -5    3.59    1.70   0
   3   9   5    2.38    2.34   0
   3   9   5    0.11    2.74   0
  -3   9  -5    1.64    2.19   0
   5   9   5    7.57    2.28   0
  -5   9  -5    9.54    2.35   0
   5   9   5   12.66    2.34   0
   7   9   5    0.55    3.51   0
   7   9   5    0.10    2.69   0
  -7   9  -5    1.56    2.70   0
   6  10  -5   48.47    3.45   0
  -6  10   5   44.15    3.42   0
  -6 -10   5   27.90    2.94   0
  -6  10   5   47.75    3.25   0
  -4  10   5   63.23    2.59   0
  -4  10   5   56.54    2.23   0
   4  10  -5   58.38    2.57   0
  -2  10   5  123.99    2.78   0
   2  10  -5  135.66    3.15   0
  -2 -10   5  125.65    4.17   0
   0  10   5   62.88    3.11   0
   0  10  -5   78.19    2.61   0
   0  10   5   66.50    3.98   0
   0 -10   5   37.68    4.45   0
   2  10   5   50.10    2.35   0
  -2  10  -5   49.68    2.15   0
   4  10   5   66.37    3.39   0
   4  10   5   63.17    2.46   0
  -4  10  -5   67.09    2.33   0
   6  10   5   69.90    3.57   0
  -6  10  -5   64.02    2.63   0
  -5 -11   5    4.87    3.06   0
  -5  11   5   12.51    2.86   0
   5  11  -5   13.12    3.35   0
  -5  11   5   12.78    3.31   0
  -3  11   5    5.67    2.45   0
  -3  11   5    5.30    2.81   0
  -3 -11   5    2.10    3.41   0
   3  11  -5    6.26    2.36   0
  -1  11   5    1.76    2.25   0
  -1 -11   5    0.45    3.87   0
   1  11  -5    1.06    2.02   0
  -1  11   5    1.93    1.95   0
   1  11   5   13.55    2.37   0
   1  11   5   12.18    1.98   0
  -1  11  -5    9.94    2.07   0
   3  11   5    3.86    2.64   0
   3  11   5   -0.75    3.36   0
  -3  11  -5    2.36    2.93   0
   5  11   5    4.31    3.86   0
   5  11   5   10.85    3.06   0
  -5  11  -5    9.55    3.05   0
  -2  12   5   94.39    3.19   0
  -2  12   5  101.65    2.83   0
   2  12  -5   95.83    3.23   0
  -2 -12   5   10.78    3.95   0
   0  12   5   10.61    2.77   0
   0  12   5   13.85    2.43   0
   0  12  -5    9.78    2.50   0
   2  12   5   74.63    2.86   0
   2  12   5   64.64    3.20   0
  -2  12  -5   80.60    3.37   0
 -10   0   6  421.79    8.27   0
 -10   0   6  412.16    4.93   0
 -10   0   6  375.90    6.76   0
  -8   0   6   -1.05    2.05   0
  -6   0   6  436.54    6.28   0
   6   0  -6  422.91    5.97   0
   4   0  -6  642.47    6.86   0
  -4   0   6  657.41    6.88   0
   2   0  -6  347.54    5.26   0
  -2   0   6  366.71    5.35   0
   0   0  -6  271.81    4.71   0
   0   0   6  276.99    4.60   0
  -2   0  -6 6843.58   20.24   0
   2   0   6 6940.78   20.05   0
   4   0   6  240.86    3.90   0
   4   0   6  271.43    4.53   0
  -4   0  -6  253.01    4.35   0
   6   0   6  391.88    4.85   0
  -6   0  -6  397.13    5.82   0
   8   0   6   93.62    3.19   0
  -8   0  -6   83.25    3.23   0
   8   0   6   81.65    2.66   0
 -10   0  -6   94.06    4.70   0
 -10   0  -6   86.42    2.87   0
 -11  -1   6    0.03    2.69   0
 -11   1   6    1.77    2.69   0
 -11   1   6    3.55    3.57   0
 -11   1   6    2.65    2.73   0
  -9  -1   6  135.82    5.10   0
  -9   1   6  131.10    4.35   0
  -7  -1   6   25.65    2.35   0
  -7   1   6   25.74    2.48   0
   7   1  -6   18.96    2.14   0
   5   1  -6   17.01    2.96   0
  -5   1   6   35.23    3.00   0
  -5  -1   6   25.83    3.01   0
   5  -1  -6   16.16    2.18   0
   3  -1  -6   41.92    3.08   0
   3   1  -6   34.06    3.08   0
  -3  -1   6   32.68    3.16   0
  -3   1   6   35.40    2.43   0
  -1  -1   6   41.35    2.63   0
   1  -1  -6   21.28    2.74   0
  -1   1   6   22.51    2.67   0
   1   1  -6   25.85    2.74   0
   1  -1   6 2034.30   10.67   0
  -1  -1  -6 1997.60   11.63   0
   1   1   6 1978.61   10.96   0
  -1   1  -6 1982.61   10.74   0
  -3  -1  -6  704.53    7.03   0
   3  -1   6  701.99    6.13   0
   3  -1   6  736.31    6.97   0
  -3   1  -6  697.00    6.63   0
   3   1   6  679.86    6.58   0
   3   1   6  572.48    5.74   0
  -5  -1  -6    5.26    2.28   0
   5   1   6    8.43    2.39   0
   5  -1   6    6.34    1.75   0
   5  -1   6    9.78    2.00   0
   5   1   6   16.18    2.58   0
  -5   1  -6    6.02    2.06   0
  -7  -1  -6    3.62    1.76   0
  -7  -1  -6   11.38    2.21   0
   7  -1   6   23.70    1.95   0
  -7   1  -6   21.67    2.78   0
   7   1   6   16.98    1.91   0
   7   1   6   16.96    2.29   0
  -9  -1  -6   -1.10    3.09   0
   9  -1   6    0.01    2.13   0
   9   1   6   -0.65    2.84   0
  -9   1  -6   -1.31    2.87   0
  -9  -1  -6    0.71    1.93   0
   9   1   6    0.22    2.02   0
   9  -1   6   -0.07    2.01   0
 -11   1  -6    2.30    3.84   0
 -11  -1  -6   -1.44    3.54   0
 -10   2   6    1.78    2.32   0
 -10  -2   6    0.86    2.38   0
 -10   2   6    3.46    3.26   0
 -10   2   6    3.67    2.36   0
  -8   2   6  362.33    5.75   0
  -8  -2   6  351.08    7.07   0
   6   2  -6  201.11    4.72   0
  -6  -2   6  204.56    4.73   0
  -6   2   6  208.55    4.23   0
  -4  -2   6 1065.41    8.40   0
  -4   2   6 1096.30    7.81   0
   4   2  -6 1071.36    9.12   0
   4  -2  -6 1163.73    8.10   0
   2  -2  -6  354.28    4.78   0
  -2  -2   6  350.52    5.11   0
  -2   2   6  361.54    4.80   0
   2   2  -6  340.32    5.35   0
   0  -2  -6 2304.20   11.68   0
   0  -2   6 2576.64   11.68   0
   0   2   6 2435.95   12.02   0
   0   2  -6 2501.14   11.58   0
  -2   2  -6  147.45    3.76   0
   2  -2   6  147.20    3.50   0
  -2  -2  -6  149.77    4.32   0
   2   2   6  136.15    3.49   0
   2   2   6  149.04    3.43   0
   4  -2   6  876.49    6.69   0
  -4   2  -6  813.29    6.45   0
  -4  -2  -6  840.28    8.09   0
   4   2   6  801.37    6.37   0
   4  -2   6  851.44    7.32   0
   4   2   6  802.34    7.27   0
  -6   2  -6  143.19    3.62   0
   6   2   6  135.78    3.05   0
  -6  -2  -6  145.90    3.95   0
   6  -2   6  128.77    3.03   0
   6  -2   6  151.52    3.37   0
  -8  -2  -6  338.69    6.66   0
   8   2   6  336.60    5.58   0
   8   2   6  322.47    4.28   0
   8  -2   6  346.85    4.49   0
  -8  -2  -6  339.24    4.49   0
  -8   2  -6  344.30    5.16   0
   8  -2   6  369.76    4.73   0
 -10   2  -6   10.07    2.86   0
 -10  -2  -6    2.64    2.12   0
 -11   3   6   10.87    3.14   0
 -11   3   6   11.04    3.06   0
 -11   3   6    6.96    4.15   0
 -11  -3   6    5.15    2.86   0
  -9   3   6    1.66    2.67   0
  -7  -3   6   38.89    2.80   0
   7   3  -6   32.12    2.84   0
  -7   3   6   42.04    2.83   0
  -5   3   6   21.71    2.97   0
   5   3  -6   14.35    2.20   0
  -5  -3   6   18.26    2.55   0
  -3   3   6  162.75    3.71   0
  -3  -3   6  172.50    3.87   0
   3  -3  -6  161.61    3.74   0
   3   3  -6  150.20    3.51   0
   1  -3  -6  596.33    5.77   0
  -1   3   6  608.19    5.75   0
  -1  -3   6  662.92    6.08   0
   1   3  -6  594.66    5.71   0
  -1  -3  -6  223.82    4.44   0
  -1   3  -6  207.38    3.54   0
   1   3   6  216.67    3.90   0
   1  -3   6  240.22    3.96   0
  -3  -3  -6  181.52    4.38   0
   3  -3   6  178.96    3.14   0
  -3   3  -6  177.52    3.19   0
   3   3   6  179.42    3.79   0
   3   3   6  177.14    3.46   0
   3  -3   6  183.57    4.30   0
  -5  -3  -6   48.43    3.46   0
   5  -3   6   56.44    2.25   0
   5   3   6   46.20    2.28   0
  -5   3  -6   55.65    2.85   0
   5  -3   6   48.22    2.42   0
  -7  -3  -6   19.51    2.90   0
   7  -3   6   23.00    2.62   0
  -7   3  -6   23.64    2.25   0
   7   3   6   22.78    2.48   0
   7   3   6   17.44    1.93   0
  -7  -3  -6   16.29    2.43   0
   7  -3   6   23.45    2.11   0
  -9   3  -6    3.28    2.46   0
   9   3   6    3.16    2.80   0
   9   3   6    2.98    2.79   0
  -9  -3  -6    3.94    2.18   0
 -11  -3  -6    1.97    2.91   0
 -11   3  -6   10.43    2.95   0
 -10   4   6  133.22    4.10   0
 -10  -4   6  113.50    3.18   0
 -10   4   6  111.85    3.47   0
 -10   4   6  123.74    3.10   0
  -8   4   6    7.83    2.03   0
  -8  -4   6    6.74    2.72   0
   8   4  -6    4.58    2.71   0
  -6   4   6  607.95    5.80   0
  -6  -4   6  594.49    6.94   0
   6   4  -6  543.65    7.07   0
  -4  -4   6  580.53    5.78   0
  -4   4   6  602.05    5.45   0
   4   4  -6  569.12    6.12   0
  -2  -4   6 1118.06    7.31   0
   2   4  -6 1067.55    7.74   0
  -2   4   6 1049.55    7.13   0
   2  -4  -6 1144.53    7.49   0
   0  -4   6   48.86    2.16   0
   0   4  -6   52.72    2.29   0
   0   4   6   53.58    3.01   0
   0  -4  -6   58.22    3.16   0
  -2   4  -6 1294.42    7.33   0
   2  -4   6 1296.93    7.27   0
   2   4   6 1260.69    8.36   0
   2   4   6 1265.57    8.43   0
  -2  -4  -6 1250.89    8.37   0
   4  -4   6    5.41    1.81   0
  -4   4  -6    2.16    2.40   0
   4   4   6    3.53    2.54   0
   4  -4   6    1.22    2.35   0
   4   4   6    6.13    3.00   0
  -4  -4  -6   -2.54    2.19   0
  -6   4  -6  341.24    4.17   0
   6  -4   6  357.28    3.89   0
   6   4   6  308.95    4.03   0
   6  -4   6  329.51    4.69   0
   6   4   6  320.71    5.28   0
  -6  -4  -6  337.83    5.62   0
  -8   4  -6  111.63    2.75   0
   8  -4   6  116.59    2.83   0
   8  -4   6  109.74    3.64   0
   8   4   6  101.93    3.92   0
   8   4   6   94.09    3.43   0
  -8  -4  -6  100.22    2.58   0
 -10   4  -6  206.10    3.93   0
 -10  -4  -6  202.30    3.98   0
  -9   5   6   30.62    2.72   0
  -9   5   6   32.83    2.52   0
  -9  -5   6   28.66    3.27   0
  -7   5   6  109.94    3.17   0
   7   5  -6   99.56    4.04   0
  -7  -5   6  117.30    3.81   0
  -5   5   6    5.11    1.79   0
   5   5  -6    1.58    1.89   0
  -5  -5   6   -1.83    2.40   0
   3   5  -6   60.80    2.48   0
  -3   5   6   72.98    3.08   0
  -3  -5   6   70.90    2.86   0
  -1   5   6  218.70    3.92   0
   1   5  -6  203.70    3.83   0
  -1  -5   6  219.26    3.27   0
   1   5   6  337.67    4.35   0
  -1   5  -6  329.86    4.20   0
   1  -5   6  360.28    3.90   0
  -1  -5  -6  342.73    4.44   0
   1   5   6  320.62    4.78   0
   3   5   6  375.11    4.81   0
   3   5   6  354.78    4.59   0
  -3   5  -6  374.39    4.34   0
   3  -5   6  369.27    6.00   0
  -3  -5  -6  385.74    5.17   0
   3  -5   6  345.06    3.72   0
   5  -5   6  184.40    3.93   0
  -5   5  -6  191.02    3.51   0
   5  -5   6  195.33    3.35   0
   5   5   6  196.38    4.05   0
  -7   5  -6   85.07    2.41   0
   7  -5   6   56.73    2.77   0
   7   5   6   68.34    2.57   0
   7  -5   6   83.69    2.72   0
   7   5   6   71.37    3.51   0
  -9   5  -6    9.23    2.15   0
   9   5   6    7.95    4.09   0
  -9  -5  -6    0.46    2.42   0
   9   5   6   11.50    4.19   0
 -10   6   6    0.05    2.42   0
 -10   6   6   -0.97    2.99   0
 -10   6   6   -4.38    3.21   0
 -10  -6   6    0.40    3.05   0
  -8   6   6  307.55    4.02   0
   8   6  -6  177.97    5.92   0
  -8  -6   6  261.55    4.20   0
  -6   6   6    4.15    2.64   0
   6   6  -6    4.27    2.60   0
  -6  -6   6    2.23    1.71   0
   4   6  -6  115.75    2.88   0
  -4   6   6  140.63    2.94   0
  -4  -6   6  124.72    2.81   0
  -2  -6   6  182.43    3.08   0
  -2   6   6  184.21    3.87   0
   2   6  -6  185.55    3.75   0
   0  -6   6 1053.06    6.15   0
   0   6   6 1055.83    6.77   0
   0   6  -6 1013.17    6.49   0
   0   6   6  231.56    4.48   0
   2   6   6    4.31    2.61   0
   2  -6   6    8.00    1.61   0
  -2   6  -6    3.26    2.40   0
   2   6   6    4.07    2.64   0
   4  -6   6  961.44    6.00   0
   4   6   6  838.33    6.87   0
  -4   6  -6  893.66    5.68   0
   4  -6   6  722.62    8.17   0
   4   6   6  865.35    6.54   0
   6   6   6   91.91    3.62   0
   6  -6   6   89.75    3.70   0
  -6   6  -6   96.95    2.46   0
   6   6   6   85.88    2.72   0
   6  -6   6   98.74    2.75   0
   8   6   6   51.04    3.36   0
  -8   6  -6   54.38    2.29   0
   8   6   6   64.35    2.72   0
 -10   6  -6   -2.42    2.64   0
 -10  -6  -6    2.48    2.92   0
  -9   7   6    1.24    2.67   0
  -9  -7   6   -0.45    2.85   0
  -9   7   6    1.05    2.93   0
  -9   7   6   -0.76    2.27   0
  -7   7   6   16.22    2.16   0
  -7  -7   6   11.88    2.24   0
   7   7  -6   16.40    2.90   0
  -5   7   6   11.33    1.95   0
  -5  -7   6   12.32    2.15   0
   5   7  -6    6.69    2.46   0
  -3  -7   6   22.48    1.72   0
  -3   7   6   20.02    2.12   0
   3   7  -6   19.29    2.39   0
   1   7  -6  111.99    3.10   0
  -1   7   6  100.01    2.72   0
  -1  -7   6  109.80    2.42   0
  -1   7   6   86.48    3.21   0
   1   7   6   71.30    2.58   0
  -1   7  -6   73.84    2.85   0
   1   7   6   74.87    2.84   0
   1  -7   6   86.23    2.27   0
   3   7   6  104.58    2.96   0
   3   7   6  115.86    3.02   0
   3  -7   6  120.05    2.33   0
  -3   7  -6  109.91    2.44   0
   3  -7   6  110.18    4.26   0
   5  -7   6    1.12    3.01   0
   5   7   6    2.93    2.01   0
   5   7   6   -0.73    2.16   0
   5  -7   6    8.30    1.97   0
  -5   7  -6   -1.97    1.81   0
   7   7   6   13.81    2.98   0
   7   7   6   17.49    2.45   0
  -7   7  -6   11.00    2.09   0
   9   7   6    0.11    4.57   0
  -9   7  -6   -0.09    2.37   0
   9   7   6    0.06    4.81   0
  -8   8   6    7.71    2.59   0
   8   8  -6    8.09    4.33   0
  -8  -8   6    2.97    2.75   0
  -8   8   6   10.14    2.69   0
  -8   8   6   10.15    3.00   0
  -6   8   6  124.32    3.01   0
  -6  -8   6  103.45    3.04   0
   6   8  -6  110.18    3.24   0
  -4   8   6    0.61    1.98   0
   4   8  -6   -0.95    1.73   0
  -2   8   6  380.13    4.09   0
   2   8  -6  373.22    4.30   0
  -2  -8   6  393.09    4.01   0
  -2   8   6  395.71    6.54   0
   0  -8   6    5.58    1.53   0
   0   8   6   -0.24    2.57   0
   0   8   6    3.23    1.85   0
   0   8  -6   -1.70    2.17   0
   2   8   6  376.37    4.26   0
   2  -8   6  312.98    3.36   0
   2   8   6  368.48    5.01   0
  -2   8  -6  380.10    4.24   0
   2  -8   6  326.06    7.73   0
  -4   8  -6   33.16    2.58   0
   4   8   6   32.27    2.92   0
   4   8   6   34.19    3.06   0
   6   8   6  190.13    3.98   0
  -6   8  -6  206.83    3.49   0
  -8   8  -6    1.17    2.29   0
   8   8   6   -0.53    3.07   0
   8   8   6   -0.14    3.47   0
  -7   9   6    2.29    2.66   0
  -7   9   6    1.59    4.53   0
  -7  -9   6    1.59    3.47   0
  -7   9   6   -0.36    2.25   0
   7   9  -6    1.13    3.66   0
   5   9  -6   11.84    2.16   0
  -5  -9   6    9.36    3.24   0
  -5   9   6   14.14    3.03   0
  -5   9   6   15.91    4.10   0
  -3   9   6   18.28    2.23   0
  -3   9   6   17.02    3.34   0
   3   9  -6   21.56    2.06   0
  -1   9   6    3.72    1.79   0
  -1  -9   6    0.76    1.86   0
   1   9  -6    2.48    1.67   0
  -1   9   6    0.76    2.77   0
  -1   9  -6  111.38    2.43   0
   1   9   6  113.28    2.78   0
   1  -9   6   63.88    4.15   0
   1   9   6  111.35    3.71   0
   3   9   6    7.96    1.99   0
   3   9   6    1.77    2.32   0
  -3   9  -6    1.16    1.81   0
   5   9   6    5.06    3.11   0
   5   9   6    8.51    3.33   0
  -5   9  -6    9.11    2.04   0
   7   9   6    0.27    3.15   0
  -7   9  -6   -1.66    3.17   0
   7   9   6   -0.52    2.72   0
  -6  10   6    1.76    3.73   0
  -6  10   6    0.67    2.37   0
  -6 -10   6   -0.48    3.72   0
   6  10  -6    1.19    2.69   0
  -4  10   6   84.95    2.81   0
   4  10  -6   77.17    3.34   0
  -4 -10   6   67.18    3.16   0
  -4  10   6   74.10    9.18   0
  -2  10   6   25.27    2.94   0
   2  10  -6   21.78    2.08   0
  -2 -10   6   19.25    3.22   0
  -2  10   6   23.02    3.98   0
   0  10   6  197.34    3.68   0
   0  10   6  189.05    5.12   0
   0  10  -6  184.95    3.02   0
   0 -10   6   76.96    4.47   0
   2  10   6   34.24    2.33   0
   2  10   6   41.65    3.52   0
  -2  10  -6   41.10    2.16   0
  -4  10  -6  141.12    2.84   0
   4  10   6  120.49    3.24   0
   6  10   6   -0.03    2.42   0
  -6  10  -6    2.37    2.47   0
  -5  11   6   -0.45    2.93   0
   5  11  -6    0.28    2.82   0
  -5 -11   6    0.00    3.30   0
  -5  11   6   -0.44    2.54   0
  -3  11   6   -1.38    3.43   0
   3  11  -6   -0.24    2.38   0
  -3  11   6   -3.13    2.21   0
  -3 -11   6    0.12    3.70   0
  -1  11   6   -1.00    2.96   0
   1  11  -6   -0.06    2.20   0
  -1 -11   6   -0.04    4.05   0
   1  11   6   23.78    2.59   0
  -1  11  -6   24.88    2.32   0
   3  11   6   50.61    2.53   0
   3  11   6   48.84    3.37   0
  -3  11  -6   43.36    2.52   0
   5  11   6   -0.74    2.66   0
   5  11   6    0.71    4.20   0
  -5  11  -6   -0.27    2.59   0
  -2  12   6   44.09    3.86   0
   2  12  -6   49.72    3.01   0
  -2  12   6   50.32    3.37   0
  -2 -12   6   15.36    4.30   0
   0  12   6    0.50    2.43   0
   0  12   6    3.06    2.87   0
   0  12  -6   -0.85    2.61   0
   2  12   6   68.98    3.34   0
  -2  12  -6   64.90    3.01   0
   2  12   6   73.96    3.03   0
 -11   1   7    1.00    2.90   0
 -11  -1   7   -2.42    2.91   0
 -11   1   7   -0.15    3.37   0
 -11   1   7   -0.26    2.85   0
  -9  -1   7    2.59    2.53   0
  -9   1   7    1.27    2.83   0
  -7  -1   7   -0.01    2.58   0
  -7   1   7    2.03    1.91   0
   7   1  -7    0.40    1.61   0
   5  -1  -7  177.08    4.07   0
   5   1  -7  172.33    4.24   0
  -5   1   7  180.97    3.78   0
  -5  -1   7  183.03    4.37   0
   3  -1  -7   20.51    2.92   0
   3   1  -7   22.12    2.42   0
  -3   1   7   22.72    3.11   0
  -3  -1   7   26.98    3.24   0
  -1  -1   7   59.66    2.59   0
   1  -1  -7   60.14    2.71   0
  -1   1   7   48.05    3.24   0
   1   1  -7   52.44    2.56   0
   1  -1   7   49.25    2.45   0
  -1  -1  -7   45.93    2.84   0
  -1   1  -7   42.90    3.30   0
   1   1   7   53.85    3.25   0
   3  -1   7    2.02    2.01   0
  -3  -1  -7    1.19    2.27   0
  -3   1  -7    8.13    2.80   0
   3   1   7    3.06    1.96   0
   3  -1   7    2.97    1.96   0
   3   1   7    1.21    2.72   0
   5   1   7   17.96    2.05   0
   5   1   7   20.63    1.93   0
  -5  -1  -7   24.65    3.21   0
   5  -1   7   16.29    2.02   0
  -5   1  -7   14.96    2.28   0
   5  -1   7   20.08    2.37   0
   7  -1   7   45.15    2.09   0
  -7  -1  -7   52.34    3.32   0
   7  -1   7   54.79    2.75   0
  -7   1  -7   49.17    2.46   0
   7   1   7   48.67    2.25   0
   9  -1   7   28.98    2.33   0
  -9  -1  -7   26.58    3.49   0
   9   1   7   28.52    2.89   0
  -9   1  -7   29.59    3.11   0
   9  -1   7   32.12    2.05   0
   9   1   7   28.37    2.65   0
 -11  -1  -7    1.03    4.47   0
 -11   1  -7    0.31    3.64   0
 -10   2   7   -0.34    3.20   0
  -8  -2   7    2.40    2.26   0
  -8   2   7    6.18    2.06   0
   8   2  -7    2.48    2.29   0
   6   2  -7    8.79    2.70   0
  -6  -2   7    5.98    2.02   0
  -6   2   7   17.84    2.86   0
   6  -2  -7   10.51    2.57   0
  -4  -2   7  123.77    3.24   0
  -4   2   7  117.84    3.08   0
   4   2  -7  127.25    3.87   0
   4  -2  -7  121.28    3.53   0
   2  -2  -7  425.31    5.38   0
  -2  -2   7  444.58    5.37   0
  -2   2   7  423.32    4.91   0
   2   2  -7  414.21    5.10   0
   0  -2  -7   31.04    2.98   0
   0  -2   7   36.53    2.09   0
   0   2   7   27.78    2.30   0
   0   2  -7   33.54    2.75   0
  -2  -2  -7   94.98    3.73   0
   2  -2   7   76.87    2.47   0
   2   2   7   79.06    2.83   0
  -2   2  -7   83.37    3.22   0
  -4  -2  -7    2.38    2.15   0
   4   2   7    4.49    2.25   0
   4  -2   7    7.05    1.84   0
   4  -2   7    8.69    2.36   0
   4   2   7    4.51    1.79   0
  -4   2  -7    8.85    2.45   0
  -6  -2  -7   25.96    3.05   0
   6  -2   7   34.38    2.40   0
   6   2   7   22.08    2.24   0
   6  -2   7   32.43    2.92   0
  -6   2  -7   31.40    2.10   0
   8  -2   7    2.06    2.80   0
  -8  -2  -7    1.44    2.82   0
   8  -2   7    0.96    1.56   0
   8   2   7    0.70    1.92   0
  -8   2  -7    0.66    2.66   0
   8   2   7    0.14    2.06   0
 -10  -2  -7   11.02    3.59   0
  10   2   7   11.26    3.27   0
 -10   2  -7   13.29    2.53   0
 -11   3   7    8.74    3.11   0
 -11   3   7    6.53    3.02   0
 -11   3   7    3.67    4.19   0
 -11  -3   7    2.66    3.09   0
  -9   3   7   -0.56    2.16   0
  -9  -3   7    1.02    2.83   0
   7   3  -7    5.02    2.35   0
  -7   3   7    3.48    2.60   0
  -7  -3   7    5.30    2.28   0
  -5   3   7    9.27    2.02   0
   5   3  -7   11.97    2.65   0
  -5  -3   7   10.36    2.55   0
   5  -3  -7    5.42    1.83   0
  -3   3   7    5.78    2.11   0
   3   3  -7   11.34    2.98   0
   3  -3  -7   15.79    2.10   0
  -3  -3   7   14.90    1.97   0
  -1  -3   7    3.47    1.71   0
   1  -3  -7    6.45    2.66   0
  -1   3   7    1.37    2.06   0
   1   3  -7    5.85    2.51   0
  -1   3  -7  326.15    4.11   0
  -1  -3  -7  354.03    4.71   0
   1   3   7  331.52    4.50   0
   1  -3   7  342.75    4.37   0
   3  -3   7   43.78    2.46   0
  -3   3  -7   45.34    2.08   0
  -3  -3  -7   47.32    3.41   0
   3   3   7   48.58    3.04   0
   3   3   7   38.75    2.20   0
  -5   3  -7   21.09    2.41   0
  -5  -3  -7   16.75    2.12   0
   5  -3   7   16.19    1.63   0
   5  -3   7   15.77    1.92   0
   5   3   7    9.44    2.65   0
   5   3   7   15.02    2.12   0
  -7   3  -7    0.09    2.34   0
  -7  -3  -7    1.58    2.04   0
   7  -3   7    3.64    2.37   0
   7  -3   7   -2.27    2.12   0
   7   3   7   -0.27    2.14   0
   7   3   7    1.38    1.77   0
   9   3   7    0.81    2.46   0
   9  -3   7    0.12    2.31   0
   9   3   7    5.63    2.24   0
   9  -3   7    0.98    2.43   0
  -9   3  -7    0.16    2.06   0
  -9  -3  -7    1.73    2.75   0
 -11   3  -7   -0.55    3.90   0
 -10   4   7   31.64    2.41   0
 -10   4   7   27.62    2.91   0
 -10  -4   7   16.22    3.55   0
   8   4  -7   26.85    3.03   0
  -8  -4   7   37.47    3.29   0
  -8   4   7   38.31    2.97   0
  -6  -4   7   -0.39    2.23   0
  -6   4   7   -2.62    1.82   0
   6   4  -7   -0.23    2.38   0
  -4   4   7  175.30    3.93   0
   4   4  -7  183.63    3.98   0
  -4  -4   7  198.49    3.88   0
  -2   4   7    2.28    1.76   0
  -2  -4   7   -1.10    2.30   0
   2  -4  -7    3.12    1.79   0
   2   4  -7    6.63    2.57   0
   0   4  -7   -0.05    1.76   0
   0   4   7    6.25    1.88   0
   0  -4   7    1.93    1.67   0
   0  -4  -7    0.53    1.77   0
  -2  -4  -7  184.32    3.54   0
  -2   4  -7  174.05    3.05   0
   2  -4   7  182.90    3.37   0
   2   4   7  175.52    3.57   0
   2   4   7  169.70    3.48   0
  -4  -4  -7  166.32    3.52   0
  -4   4  -7  155.00    2.94   0
   4  -4   7  153.73    2.83   0
   4   4   7  149.13    3.46   0
   4  -4   7  167.56    3.91   0
   4   4   7  155.31    3.45   0
   6   4   7    6.48    1.85   0
  -6   4  -7    8.35    2.27   0
   6  -4   7    8.13    2.07   0
   6  -4   7    5.02    2.46   0
  -6  -4  -7    1.62    2.72   0
  -8   4  -7   43.03    2.96   0
   8   4   7   43.72    3.07   0
   8  -4   7   44.83    3.32   0
   8  -4   7   55.16    2.19   0
  -8  -4  -7   49.59    3.74   0
   8   4   7   41.46    2.97   0
 -10   4  -7    0.81    2.46   0
  -9  -5   7   14.85    2.50   0
  -9   5   7   14.46    2.54   0
  -7   5   7    2.18    2.63   0
  -7  -5   7   -0.03    1.65   0
   7   5  -7    0.18    2.34   0
  -5   5   7    3.10    1.87   0
  -5  -5   7    0.54    2.01   0
   5   5  -7    0.49    2.45   0
  -3   5   7    8.05    2.05   0
  -3  -5   7    9.98    1.61   0
   3   5  -7    7.31    1.71   0
   1   5  -7   11.02    1.94   0
  -1   5   7    9.08    2.14   0
  -1  -5   7   10.92    1.74   0
   1  -5  -7   10.44    2.11   0
  -1   5  -7    8.91    1.92   0
   1   5   7    8.12    2.78   0
   1  -5   7    7.77    2.25   0
   1   5   7   11.69    2.71   0
  -1  -5  -7   19.83    2.65   0
  -3   5  -7   59.68    2.20   0
   3   5   7   61.61    3.20   0
   3   5   7   53.75    2.96   0
   3  -5   7   63.09    2.13   0
   3  -5   7   57.77    3.13   0
  -3  -5  -7   56.31    2.47   0
   5   5   7    0.12    1.73   0
   5  -5   7    1.60    2.42   0
   5  -5   7    0.69    1.45   0
  -5   5  -7    4.66    2.13   0
   5   5   7    2.14    1.92   0
  -5  -5  -7    3.59    1.84   0
  -7   5  -7   -0.49    2.44   0
   7  -5   7   -0.03    1.57   0
   7   5   7    1.28    1.98   0
   7  -5   7    0.81    2.75   0
   7   5   7   -0.76    1.75   0
  -9   5  -7   -0.29    2.12   0
   9   5   7   -1.02    3.13   0
   9   5   7   -0.13    3.18   0
 -10   6   7   35.74    3.33   0
 -10   6   7   18.19    4.82   0
 -10  -6   7   21.90    3.43   0
 -10   6   7   31.51    2.77   0
  -8   6   7   42.67    2.99   0
   8   6  -7   35.52    3.64   0
  -8  -6   7   36.63    2.58   0
  -6   6   7   44.80    2.32   0
   6   6  -7   42.03    3.11   0
  -6  -6   7   48.32    2.83   0
  -4   6   7   54.68    2.20   0
   4   6  -7   62.39    2.77   0
  -4  -6   7   55.58    2.56   0
   2   6  -7  170.25    3.54   0
  -2   6   7  173.27    3.60   0
  -2  -6   7  178.28    3.00   0
   0   6   7    0.76    2.11   0
   0   6  -7   -1.39    2.29   0
   0   6   7    0.07    1.98   0
   0  -6   7    4.06    1.52   0
   2  -6   7  131.52    2.98   0
   2   6   7  123.41    3.59   0
  -2   6  -7  113.89    3.18   0
   2   6   7  105.89    2.91   0
  -4   6  -7  177.63    2.86   0
   4  -6   7  175.16    2.70   0
   4   6   7  173.37    3.87   0
   4   6   7  164.80    3.78   0
   4  -6   7  161.82    3.91   0
   6  -6   7   71.15    2.59   0
  -6   6  -7   72.54    2.29   0
   6   6   7   78.21    2.63   0
   6  -6   7   66.78    3.34   0
   8   6   7    6.98    2.98   0
  -8   6  -7    2.95    2.84   0
   8   6   7    2.90    3.32   0
 -10   6  -7   15.29    2.96   0
  -9   7   7    1.11    2.36   0
  -9   7   7    0.67    2.80   0
  -9   7   7    0.15    4.21   0
  -9  -7   7    0.04    3.11   0
  -7   7   7   53.88    3.07   0
   7   7  -7   47.49    3.62   0
  -7  -7   7   43.96    2.70   0
  -5   7   7   -2.64    1.90   0
  -5  -7   7   -0.69    1.65   0
   5   7  -7   -0.44    1.79   0
   3   7  -7   49.80    2.63   0
  -3   7   7   39.01    2.00   0
  -3  -7   7   38.48    1.95   0
  -1   7   7   24.23    2.08   0
   1   7  -7   33.13    2.55   0
  -1  -7   7   31.69    1.85   0
  -1   7   7   11.77    2.13   0
   1   7   7    9.81    2.04   0
  -1   7  -7   14.89    2.31   0
   1  -7   7   16.35    1.60   0
   1   7   7   14.56    2.54   0
   3  -7   7   55.97    3.17   0
   3   7   7   75.43    2.97   0
  -3   7  -7   74.00    2.17   0
   3   7   7   80.53    3.06   0
   3  -7   7   80.96    2.16   0
   5  -7   7   26.47    2.17   0
  -5   7  -7   24.40    1.87   0
   5  -7   7   20.42    2.69   0
   5   7   7   27.60    2.17   0
   5   7   7   26.97    2.17   0
   7   7   7    1.29    2.38   0
  -7   7  -7    0.44    2.68   0
   7   7   7    0.18    2.16   0
   9   7   7    0.64    3.09   0
  -9   7  -7   -2.58    2.55   0
   9   7   7    0.02    3.26   0
  -8   8   7   11.10    2.90   0
  -8   8   7    6.66    2.41   0
   8   8  -7    9.06    3.73   0
  -8   8   7    5.13    4.34   0
  -8  -8   7    5.82    3.66   0
  -6   8   7   19.11    2.26   0
  -6  -8   7   13.91    3.07   0
   6   8  -7   16.74    2.32   0
   4   8  -7  201.43    3.49   0
  -4   8   7  198.22    3.12   0
  -4  -8   7  229.38    3.71   0
  -2   8   7   61.45    2.47   0
   2   8  -7   79.88    2.97   0
  -2  -8   7   78.10    2.73   0
  -2   8   7   27.47    2.65   0
   0   8   7  261.91    3.59   0
   0  -8   7  283.46    3.30   0
   0   8  -7  255.68    3.74   0
   0   8   7  258.99    4.95   0
   2   8   7  108.66    3.31   0
   2  -8   7   17.11    2.34   0
  -2   8  -7  111.25    2.53   0
   2   8   7  108.91    3.20   0
   2  -8   7  122.93    2.89   0
  -4   8  -7   21.64    1.87   0
   4  -8   7   32.82    2.25   0
   4  -8   7   24.44    3.37   0
   4   8   7   24.28    2.30   0
   4   8   7   31.29    2.47   0
  -6   8  -7   -1.47    2.44   0
   6   8   7    2.52    3.04   0
  -8   8  -7   37.04    2.73   0
   8   8   7   23.64    3.69   0
   8   8   7   36.40    3.34   0
  -7   9   7    0.59    3.43   0
  -7   9   7    0.12    3.88   0
  -7  -9   7    0.11    3.02   0
   7   9  -7   -0.78    3.58   0
  -5   9   7   -0.91    3.07   0
  -5  -9   7    0.19    2.50   0
   5   9  -7    1.04    2.99   0
  -3   9   7    8.68    2.02   0
   3   9  -7    1.65    2.48   0
  -3   9   7    5.38    2.95   0
  -1   9   7   23.09    2.59   0
   1   9  -7   23.89    2.52   0
  -1  -9   7   31.74    1.94   0
  -1   9   7   28.08    3.01   0
   1   9   7   12.03    2.74   0
   1  -9   7   15.73    1.68   0
  -1   9  -7   16.92    1.86   0
   1   9   7   17.29    2.38   0
   3  -9   7   17.52    6.03   0
   3   9   7   30.92    2.75   0
  -3   9  -7   28.92    1.94   0
   3   9   7   33.71    2.54   0
   5   9   7    0.48    3.10   0
   5   9   7   -0.02    2.49   0
  -5   9  -7    0.42    1.99   0
   7   9   7    0.32    3.00   0
  -7   9  -7    3.13    2.53   0
   7   9   7    0.74    3.94   0
  -6  10   7   50.73    3.14   0
  -6  10   7   52.29    2.74   0
  -6  10   7   52.65    6.04   0
  -6 -10   7   37.57    4.35   0
  -6  10   7   53.85    5.83   0
   6  10  -7   34.09    3.09   0
  -4  10   7    3.00    2.48   0
   4  10  -7    2.02    2.87   0
  -4 -10   7    0.13    2.72   0
  -4  10   7    1.44    4.27   0
  -2  10   7  152.62    3.71   0
   2  10  -7  161.55    3.60   0
  -2 -10   7  149.03    4.59   0
  -2  10   7  153.42    5.11   0
   0 -10   7   75.97    4.41   0
   0  10   7   97.59    4.30   0
   0  10   7   92.74    2.78   0
   0  10  -7   88.81    2.61   0
   2  10   7   53.70    3.34   0
  -2  10  -7   60.18    2.33   0
   2  10   7   51.53    3.56   0
   4  10   7   25.67    3.62   0
   4  10   7   29.72    2.70   0
  -4  10  -7   33.27    2.32   0
  -6  10  -7   58.75    3.39   0
   6  10   7   64.63    3.02   0
  -3  11   7    1.52    2.70   0
   3  11  -7   -0.64    3.47   0
  -3 -11   7   -1.26    3.73   0
  -1  11   7   -0.86    3.15   0
   1  11  -7    0.39    2.29   0
  -1  11   7    0.13    3.51   0
  -1 -11   7    0.22    3.43   0
   1  11   7    5.22    2.55   0
   1  11   7    6.47    3.89   0
  -1  11  -7    4.38    2.38   0
   3  11   7    1.58    3.77   0
  -3  11  -7    1.31    2.43   0
   0  12   7   80.99    4.36   0
   0  12   7   99.19    3.54   0
 -10   0   8   28.66    3.66   0
  -8   0   8 1190.73    9.07   0
   6   0  -8    5.80    1.85   0
  -6   0   8    4.47    2.03   0
   4   0  -8 3131.29   13.11   0
  -4   0   8 3204.34   12.93   0
   2   0  -8  117.34    3.14   0
  -2   0   8  135.85    3.13   0
   0   0  -8 3613.11   13.56   0
   0   0   8 3736.13   13.58   0
   2   0   8  465.21    4.93   0
  -2   0  -8  474.47    5.54   0
   4   0   8 2129.47    9.97   0
  -4   0  -8 2365.06   11.31   0
   4   0   8 2273.89   10.43   0
   6   0   8   11.80    1.96   0
  -6   0  -8   14.68    2.62   0
   6   0   8    7.92    1.68   0
   8   0   8 1201.34    7.51   0
  -8   0  -8 1151.83    8.67   0
  10   0   8   13.07    2.88   0
  10   0   8   10.32    2.72   0
 -10   0  -8   13.06    3.46   0
 -11   1   8   15.00    3.12   0
 -11  -1   8   21.45    5.57   0
 -11  -1   8   21.87    3.92   0
 -11  -1   8   19.01    5.29   0
 -11   1   8    7.97    3.26   0
 -11   1   8   19.82    4.24   0
  -9  -1   8   10.69    2.83   0
  -9   1   8   12.60    2.92   0
   7   1  -8  105.56    3.52   0
  -7  -1   8  110.66    3.20   0
  -7   1   8  106.37    3.74   0
   7  -1  -8  117.10    3.46   0
   5  -1  -8  199.43    3.67   0
   5   1  -8  210.02    4.37   0
  -5   1   8  216.95    3.74   0
  -5  -1   8  225.52    4.40   0
   3  -1  -8    7.94    2.18   0
   3   1  -8    7.35    2.24   0
  -3   1   8    4.33    2.22   0
  -3  -1   8   14.48    3.01   0
  -1  -1   8  236.42    3.85   0
   1  -1  -8  228.32    3.87   0
   1   1  -8  234.90    4.31   0
  -1   1   8  237.56    3.96   0
   1  -1   8  161.01    3.18   0
  -1  -1  -8  149.81    3.95   0
  -1   1  -8  151.26    3.28   0
   1   1   8  164.26    3.82   0
   3  -1   8  178.05    3.66   0
  -3  -1  -8  171.56    3.73   0
  -3   1  -8  174.57    3.48   0
   3   1   8  164.86    3.26   0
   3   1   8  176.05    4.00   0
   5   1   8  433.68    4.84   0
  -5  -1  -8  457.93    5.81   0
   5   1   8  446.10    5.02   0
   5  -1   8  457.39    5.09   0
   5  -1   8  474.33    5.04   0
  -5   1  -8  442.46    4.85   0
   7  -1   8   27.28    2.58   0
   7  -1   8   27.53    1.93   0
   7   1   8   24.24    2.12   0
  -7  -1  -8   23.52    3.02   0
  -7   1  -8   26.61    2.74   0
   9   1   8    9.32    2.54   0
  -9  -1  -8    9.66    3.00   0
   9  -1   8   10.35    3.02   0
  -9   1  -8    5.82    2.30   0
   9   1   8    9.44    2.36   0
 -11  -1  -8    7.22    4.72   0
 -11   1  -8    7.28    4.22   0
 -10  -2   8  359.03    8.32   0
 -10   2   8  359.61    5.65   0
  -8  -2   8    2.34    2.51   0
  -8   2   8    6.09    2.05   0
   8   2  -8    2.74    2.52   0
   6   2  -8  910.09    7.76   0
  -6  -2   8 1025.51    7.98   0
  -6   2   8 1063.18    7.45   0
   6  -2  -8 1084.87    7.93   0
   4  -2  -8  208.79    3.62   0
  -4  -2   8  215.39    3.83   0
   4   2  -8  208.98    3.87   0
  -4   2   8  224.31    3.83   0
   2  -2  -8 5554.51   16.13   0
  -2  -2   8 5603.21   16.35   0
  -2   2   8 5832.07   16.10   0
   2   2  -8 5402.91   16.45   0
   0  -2  -8  296.97    4.18   0
   0  -2   8  283.53    3.84   0
   0   2   8  265.13    3.91   0
   0   2  -8  300.16    4.51   0
  -2  -2  -8 2545.95   11.37   0
   2  -2   8 2775.03   10.91   0
   2   2   8 2550.16   11.22   0
  -2   2  -8 2743.75   11.07   0
  -4  -2  -8   15.19    2.93   0
   4   2   8   14.52    2.07   0
   4  -2   8   14.18    1.74   0
   4  -2   8   17.60    2.58   0
  -4   2  -8   18.20    2.05   0
   4   2   8   13.63    2.88   0
   6  -2   8 1322.78    7.76   0
   6   2   8 1265.43    8.61   0
  -6  -2  -8 1284.45    9.55   0
   6  -2   8 1301.90    7.86   0
   6   2   8 1192.51    7.86   0
  -6   2  -8 1259.24    7.72   0
   8  -2   8  130.99    3.12   0
   8  -2   8  139.69    3.66   0
  -8  -2  -8  127.97    3.59   0
   8   2   8  136.62    3.57   0
  -8   2  -8  139.49    3.28   0
   8   2   8  128.09    3.42   0
 -10  -2  -8  482.11    8.14   0
  10   2   8  450.47    7.08   0
  10  -2   8  503.56    5.73   0
  10   2   8  447.88    4.86   0
 -10   2  -8  496.80    6.06   0
 -11  -3   8   -0.23    4.04   0
 -11   3   8    1.69    4.48   0
  -9  -3   8   75.64    3.82   0
  -9   3   8   76.57    3.18   0
   9   3  -8   62.29    4.04   0
   7   3  -8  192.30    4.43   0
  -7   3   8  197.36    3.66   0
  -7  -3   8  202.88    4.51   0
  -5   3   8  134.14    3.71   0
   5   3  -8  120.97    3.93   0
  -5  -3   8  117.48    3.48   0
   5  -3  -8  131.41    3.03   0
  -3   3   8    9.73    2.05   0
  -3  -3   8   23.44    2.75   0
   3   3  -8   10.91    2.88   0
   3  -3  -8    4.48    1.91   0
   1  -3  -8   20.67    2.84   0
  -1   3   8   18.82    2.11   0
  -1  -3   8   18.37    1.94   0
   1   3  -8   20.45    1.96   0
  -1  -3  -8  176.73    4.00   0
   1   3   8  167.84    3.43   0
   1  -3   8  178.55    3.41   0
  -1   3  -8  173.07    3.19   0
  -3  -3  -8  786.72    6.69   0
   3   3   8  789.70    6.76   0
   3   3   8  749.87    6.28   0
   3  -3   8  810.58    5.64   0
  -3   3  -8  768.02    5.73   0
  -5  -3  -8  169.37    4.18   0
   5   3   8  164.64    3.34   0
   5  -3   8  176.79    3.40   0
   5  -3   8  173.24    3.44   0
   5   3   8  159.72    3.56   0
  -5   3  -8  168.94    3.18   0
  -7  -3  -8   73.18    3.56   0
   7  -3   8   74.88    3.21   0
   7  -3   8   63.96    2.19   0
   7   3   8   68.10    3.13   0
  -7   3  -8   71.41    2.97   0
  -9  -3  -8   -0.45    2.90   0
   9   3   8   -0.22    2.38   0
   9  -3   8    1.32    2.29   0
   9  -3   8    0.44    2.31   0
   9   3   8   -1.65    3.21   0
  -9   3  -8    1.72    2.75   0
 -10  -4   8    3.01    2.89   0
 -10   4   8   10.58    2.98   0
   8   4  -8  485.04    7.24   0
  -8   4   8  536.65    5.34   0
  -8  -4   8  507.14    6.87   0
  -6   4   8   70.39    3.05   0
   6   4  -8   60.00    2.69   0
  -6  -4   8   66.94    2.41   0
  -4   4   8 1491.91    8.09   0
   4   4  -8 1465.28    8.94   0
  -4  -4   8 1562.12    8.99   0
   4  -4  -8 1453.80    8.00   0
  -2   4   8  260.40    3.72   0
  -2  -4   8  261.93    3.64   0
   2   4  -8  255.73    3.78   0
   2  -4  -8  267.73    3.85   0
   0   4  -8 3916.71   12.76   0
   0  -4  -8 3847.65   13.06   0
   0   4   8 3825.21   12.74   0
   0  -4   8 4013.54   12.51   0
  -2  -4  -8   -1.47    1.96   0
   2  -4   8    1.55    1.67   0
  -2   4  -8   -1.81    2.31   0
   2   4   8    3.56    2.13   0
   2   4   8    3.26    1.79   0
  -4  -4  -8 1567.28    9.68   0
  -4   4  -8 1482.58    7.91   0
   4  -4   8 1538.25    7.86   0
   4   4   8 1446.16    8.75   0
   4   4   8 1399.99    8.51   0
   4  -4   8 1477.16    9.20   0
  -6  -4  -8   41.62    3.12   0
  -6   4  -8   38.31    2.14   0
   6   4   8   37.11    2.09   0
   6  -4   8   45.94    2.37   0
   6  -4   8   43.27    2.40   0
  -8   4  -8  628.42    5.66   0
   8   4   8  589.64    6.93   0
   8  -4   8  599.49    5.87   0
   8   4   8  602.24    5.23   0
  -8  -4  -8  637.82    8.07   0
   8  -4   8  610.83    5.03   0
  10   4   8   71.98    3.39   0
 -10   4  -8   62.71    3.73   0
  10   4   8   53.24    4.64   0
  -9   5   8   51.83    3.80   0
   9   5  -8   28.05    3.83   0
  -7   5   8    4.55    2.11   0
   7   5  -8    2.19    2.73   0
  -7  -5   8    1.65    2.26   0
  -5   5   8   63.65    2.76   0
  -5  -5   8   62.96    2.63   0
   5   5  -8   60.76    2.53   0
  -3  -5   8  294.58    3.82   0
  -3   5   8  283.09    4.21   0
   3   5  -8  261.31    3.88   0
   1   5  -8    9.69    2.00   0
  -1  -5   8    7.51    1.80   0
  -1   5   8    4.40    2.11   0
   1  -5  -8   10.14    2.84   0
  -1   5  -8  126.91    2.86   0
   1  -5   8  133.43    2.73   0
   1   5   8  121.53    3.10   0
   1   5   8  126.97    3.73   0
  -1  -5  -8  135.47    3.01   0
  -3   5  -8  109.78    2.73   0
   3   5   8  102.01    3.53   0
   3  -5   8  103.54    2.47   0
   3   5   8  106.54    2.92   0
  -3  -5  -8  108.06    3.27   0
   5  -5   8   86.30    2.58   0
  -5   5  -8   84.23    2.30   0
   5   5   8   77.25    2.98   0
   5  -5   8   80.07    3.14   0
   5   5   8   71.69    2.72   0
  -5  -5  -8   83.14    2.78   0
  -7   5  -8   48.78    2.71   0
   7   5   8   41.69    3.20   0
   7  -5   8   38.97    2.55   0
   7  -5   8   49.33    2.08   0
  -7  -5  -8   56.63    3.34   0
   7   5   8   47.83    2.51   0
  -9   5  -8   32.87    2.61   0
   9   5   8   26.41    2.99   0
   9   5   8   30.05    3.51   0
   8   6  -8    8.37    3.05   0
  -8   6   8   15.50    2.42   0
  -8  -6   8   18.87    2.66   0
  -6  -6   8 1014.94    7.74   0
  -6   6   8  982.46    6.60   0
   6   6  -8  958.68    8.24   0
  -4   6   8   27.05    2.73   0
  -4  -6   8   28.22    1.81   0
   4   6  -8   26.63    2.15   0
   2   6  -8 1404.83    8.20   0
  -2   6   8 1420.51    7.90   0
  -2  -6   8 1424.94    7.33   0
   0   6  -8  246.73    3.82   0
   0   6   8  231.99    3.53   0
   0  -6   8  257.40    3.33   0
   0   6   8  119.83    3.03   0
   0  -6  -8  228.82    3.64   0
  -2   6  -8 1254.75    7.22   0
   2   6   8 1240.00    7.46   0
   2   6   8 1262.98    8.34   0
   2  -6   8 1306.85    6.70   0
  -2  -6  -8 1332.35    7.86   0
   4  -6   8   47.53    2.32   0
  -4   6  -8   46.16    2.08   0
   4   6   8   42.75    2.99   0
   4   6   8   43.61    2.73   0
   4  -6   8   43.43    2.85   0
  -4  -6  -8   39.57    2.82   0
  -6   6  -8  740.23    5.25   0
   6   6   8  716.60    6.03   0
   6  -6   8  751.11    7.64   0
   6  -6   8  751.00    5.25   0
   8   6   8    7.96    3.04   0
  -8   6  -8    9.86    2.65   0
   8  -6   8   10.13    1.97   0
   8  -6   8    9.34    3.46   0
   8   6   8    7.99    2.48   0
   9   7  -8    0.25    4.95   0
  -9   7   8    9.52    3.11   0
  -9  -7   8    1.01    3.37   0
  -7   7   8  105.22    2.92   0
   7   7  -8   81.39    3.81   0
  -7  -7   8   85.51    2.98   0
  -5   7   8   21.28    2.12   0
  -5  -7   8   28.06    2.04   0
   5   7  -8   23.38    2.34   0
   3   7  -8   25.89    1.96   0
  -3  -7   8   27.12    1.89   0
  -3   7   8   24.53    2.91   0
  -1  -7   8    9.11    1.65   0
   1   7  -8    7.76    1.69   0
  -1   7   8   10.63    2.59   0
  -1   7   8    1.83    1.83   0
   1  -7   8   24.22    1.73   0
  -1   7  -8   20.74    1.76   0
   1   7   8   21.57    1.92   0
   1   7   8   18.65    2.64   0
  -3   7  -8  246.36    3.55   0
   3   7   8  235.59    3.74   0
   3  -7   8  229.62    3.05   0
   3   7   8  254.84    4.45   0
   3  -7   8  208.22    4.79   0
   5  -7   8   47.79    1.99   0
   5   7   8   47.54    3.05   0
  -5   7  -8   46.93    2.10   0
   5  -7   8   48.13    3.27   0
   5   7   8   41.39    2.50   0
  -7   7  -8   50.73    3.11   0
   7  -7   8   49.67    2.27   0
   7  -7   8   47.80    3.97   0
   7   7   8   44.19    3.41   0
   7   7   8   43.70    3.60   0
  -9   7  -8    0.02    3.42   0
   9   7   8    0.23    3.99   0
  -8   8   8  156.46    3.76   0
   8   8  -8  124.01    5.32   0
  -8  -8   8   82.66    3.78   0
  -6   8   8    0.75    2.18   0
   6   8  -8    0.31    2.97   0
  -4   8   8  857.04    5.91   0
  -4  -8   8  848.95    5.94   0
   4   8  -8  666.37    5.71   0
   2   8  -8  222.68    3.28   0
  -2   8   8  221.04    3.24   0
  -2   8   8  226.80    4.84   0
  -2  -8   8  228.58    3.65   0
   0   8   8 1017.20    7.01   0
   0   8  -8 1054.79    6.49   0
   0   8   8 1077.42    8.97   0
   0  -8   8 1118.54    6.00   0
   2  -8   8   40.22    1.81   0
   2   8   8   32.37    2.09   0
  -2   8  -8   34.30    2.49   0
   2   8   8   28.31    2.25   0
   4   8   8  303.46    4.30   0
  -4   8  -8  329.63    3.65   0
   4   8   8  305.77    4.19   0
   4  -8   8  295.57    6.36   0
   4  -8   8  334.77    3.55   0
   6   8   8   13.81    2.63   0
   6   8   8   13.55    2.41   0
  -6   8  -8   14.20    2.71   0
   6  -8   8   18.16    3.72   0
   8   8   8  293.52    4.65   0
  -8   8  -8  380.50    4.83   0
   8   8   8  321.45    6.21   0
  -7   9   8   29.97    4.22   0
  -7  -9   8   13.40    3.41   0
   7   9  -8   31.94    4.48   0
  -5   9   8   31.87    3.43   0
   5   9  -8   33.20    3.43   0
   3   9  -8   -2.17    2.02   0
  -3   9   8   -0.51    2.16   0
  -3  -9   8   -0.35    1.88   0
  -3   9   8    1.67    3.34   0
  -1  -9   8   17.11    2.41   0
  -1   9   8   12.40    2.04   0
   1   9  -8   14.46    1.97   0
  -1   9   8    8.91    2.33   0
   1  -9   8   42.56    2.05   0
   1   9   8   48.48    2.81   0
  -1   9  -8   43.63    2.66   0
   1   9   8   42.72    3.42   0
   3  -9   8   30.07    1.95   0
   3   9   8   22.63    2.20   0
  -3   9  -8   23.51    2.18   0
   3  -9   8   23.88    3.98   0
   3   9   8   26.88    3.26   0
  -5   9  -8  138.29    3.02   0
   5   9   8   80.90    3.17   0
   5   9   8  132.42    3.71   0
  -7   9  -8   -0.07    2.68   0
   7   9   8    0.12    3.38   0
   7   9   8    0.58    4.14   0
   4  10  -8   47.91    2.77   0
  -4  10   8   45.92    2.81   0
  -4 -10   8    9.21    2.87   0
  -4  10   8   45.34    4.29   0
  -2  10   8  368.28    4.52   0
   2  10  -8  361.61    4.31   0
  -2  10   8  341.07    6.75   0
   0  10   8   37.77    2.50   0
   0  10  -8   25.01    2.20   0
   0  10   8   36.10    3.15   0
   2  10   8  480.42    5.22   0
  -2  10  -8  504.46    4.35   0
   2 -10   8  270.64   11.20   0
   2  10   8  477.56    5.90   0
   2 -10   8  231.36   10.04   0
   4  10   8   17.34    2.63   0
  -4  10  -8   21.01    2.47   0
   4  10   8   20.45    3.72   0
   3  11  -8    6.80    3.67   0
  -3  11   8    8.36    2.97   0
  -3 -11   8    3.41    4.27   0
  -3  11   8    8.27    4.24   0
  -1  11   8   30.33    3.75   0
   1  11  -8   39.75    2.70   0
  -1 -11   8    9.41    3.79   0
  -1  11   8   30.06    4.19   0
   1  11   8    1.47    3.93   0
   1  11   8    0.71    3.28   0
  -1  11  -8    0.22    2.49   0
   3  11   8    3.80    2.94   0
  -3  11  -8    5.32    2.72   0
   3  11   8    5.95    4.52   0
  -9  -1   9    4.87    2.76   0
  -9   1   9    5.64    3.15   0
   7   1  -9    1.82    2.57   0
  -7  -1   9    0.16    2.11   0
  -7   1   9    0.90    2.74   0
   7  -1  -9    1.85    1.85   0
   5  -1  -9   41.94    2.33   0
   5   1  -9   38.62    2.30   0
  -5   1   9   37.25    2.47   0
  -5  -1   9   34.82    2.96   0
   3  -1  -9   49.45    3.22   0
   3   1  -9   43.03    2.56   0
  -3   1   9   41.16    3.12   0
  -3  -1   9   48.04    2.44   0
  -1  -1   9  106.33    3.27   0
   1  -1  -9  102.72    2.84   0
   1   1  -9  102.93    2.94   0
  -1   1   9  102.95    2.69   0
   1  -1   9    4.99    1.74   0
  -1  -1  -9    3.33    1.96   0
   1   1   9    3.24    1.86   0
  -1   1  -9    3.15    2.66   0
   3  -1   9   89.54    2.62   0
  -3  -1  -9   81.11    2.71   0
  -3   1  -9   83.81    3.34   0
   3   1   9   79.28    3.11   0
   3   1   9   88.20    3.19   0
   5   1   9   26.74    1.99   0
  -5  -1  -9   20.60    2.31   0
   5  -1   9   25.60    1.99   0
  -5   1  -9   26.18    2.36   0
   5   1   9   21.36    1.94   0
   5  -1   9   25.55    2.11   0
   7  -1   9    0.39    2.31   0
  -7  -1  -9    3.74    2.60   0
   7  -1   9    3.16    2.04   0
  -7   1  -9    1.96    2.76   0
   7   1   9    1.70    1.68   0
   7   1   9   -1.42    1.97   0
   9  -1   9    0.14    2.31   0
  -9  -1  -9   -0.97    2.34   0
   9   1   9   -0.22    1.86   0
   9   1   9   -0.97    2.28   0
  -9   1  -9    2.52    2.86   0
 -10   2   9    1.97    2.85   0
 -10  -2   9    2.26    3.47   0
  -8  -2   9   32.09    3.13   0
  -8   2   9   31.60    3.17   0
   8   2  -9   21.79    2.39   0
   6   2  -9   13.87    2.63   0
  -6  -2   9   14.78    1.88   0
  -6   2   9   10.91    2.70   0
   6  -2  -9   14.49    2.00   0
   4  -2  -9   45.92    2.98   0
  -4  -2   9   40.04    2.26   0
   4   2  -9   30.68    2.44   0
  -4   2   9   41.90    2.54   0
   2  -2  -9   -0.07    2.00   0
  -2  -2   9    2.74    2.03   0
  -2   2   9    2.47    2.75   0
   2   2  -9    3.35    2.85   0
   0  -2  -9   11.10    2.92   0
   0  -2   9   21.74    2.54   0
   0   2   9   22.32    2.07   0
   0   2  -9   20.39    2.02   0
  -2  -2  -9   24.84    2.29   0
   2  -2   9   15.79    2.45   0
   2   2   9   21.43    2.78   0
  -2   2  -9   18.76    2.88   0
  -4  -2  -9   79.94    2.82   0
   4  -2   9   84.38    2.86   0
   4   2   9   80.03    2.60   0
  -4   2  -9   81.15    2.63   0
   4  -2   9   86.24    2.61   0
   4   2   9   82.98    2.66   0
   6  -2   9   57.72    2.74   0
   6  -2   9   55.32    2.82   0
   6   2   9   56.89    2.37   0
  -6  -2  -9   56.97    3.29   0
   6   2   9   50.82    2.44   0
  -6   2  -9   50.10    2.40   0
  -8  -2  -9   -3.48    3.07   0
   8   2   9   -0.18    2.18   0
   8  -2   9    0.37    2.13   0
  -8   2  -9   -0.21    2.75   0
   8  -2   9    4.75    2.18   0
 -10  -2  -9    0.11    3.54   0
  10  -2   9    0.95    2.96   0
  10   2   9   -1.03    2.96   0
 -10   2  -9    1.95    3.48   0
  10   2   9    0.20    2.90   0
  -9  -3   9    8.92    2.92   0
  -9   3   9    5.27    3.05   0
   9   3  -9    5.00    3.34   0
   7   3  -9   35.14    2.80   0
  -7   3   9   33.49    2.33   0
  -7  -3   9   34.00    2.83   0
   5   3  -9    4.18    1.94   0
  -5   3   9    3.33    2.03   0
  -5  -3   9    5.54    2.34   0
   5  -3  -9    1.49    2.51   0
   3  -3  -9   22.70    2.08   0
  -3  -3   9   20.61    2.49   0
  -3   3   9   23.02    2.20   0
   3   3  -9   19.13    2.85   0
   1  -3  -9    3.39    2.04   0
  -1  -3   9    1.57    1.63   0
  -1   3   9    1.42    2.12   0
   1   3  -9    5.44    2.40   0
  -1  -3  -9   57.88    3.16   0
   1   3   9   54.55    2.40   0
   1  -3   9   56.24    2.27   0
  -1   3  -9   54.84    2.40   0
  -3  -3  -9    4.97    1.96   0
   3   3   9   -1.35    2.63   0
   3   3   9    0.53    1.88   0
   3  -3   9    0.67    2.22   0
  -3   3  -9   -1.23    1.93   0
   5  -3   9   58.25    2.05   0
  -5  -3  -9   61.51    3.15   0
   5   3   9   56.43    2.28   0
   5  -3   9   57.26    2.90   0
  -5   3  -9   56.17    2.30   0
   5   3   9   59.53    3.02   0
  -7  -3  -9   12.28    2.88   0
   7  -3   9    9.27    2.62   0
   7  -3   9    5.85    2.16   0
  -7   3  -9   16.97    2.61   0
   7   3   9   13.91    2.71   0
  -9  -3  -9   13.23    3.22   0
   9  -3   9    8.16    2.60   0
   9   3   9    7.80    2.54   0
  -9   3  -9   12.16    2.41   0
   9  -3   9   10.19    2.57   0
   9   3   9   11.87    2.68   0
 -10  -4   9    0.08    3.41   0
 -10   4   9    0.12    3.71   0
   8   4  -9   19.35    3.22   0
  -8  -4   9   18.88    2.31   0
  -8   4   9   15.69    2.37   0
   6   4  -9  109.65    3.70   0
  -6   4   9  104.67    2.77   0
  -6  -4   9  110.99    3.39   0
  -4   4   9   11.12    1.99   0
   4   4  -9    5.76    2.07   0
  -4  -4   9    9.61    1.90   0
   4  -4  -9    3.89    1.99   0
  -2   4   9   97.57    2.83   0
  -2  -4   9  116.28    3.21   0
   2   4  -9  107.88    3.36   0
   2  -4  -9   99.66    2.83   0
   0  -4  -9  276.31    3.84   0
   0   4   9  288.62    3.90   0
   0  -4   9  286.92    3.59   0
   0   4  -9  269.24    3.69   0
  -2  -4  -9   -0.37    2.94   0
   2   4   9    1.41    2.09   0
   2   4   9    1.61    2.57   0
   2  -4   9    3.41    1.64   0
  -2   4  -9    6.47    1.85   0
  -4   4  -9    2.25    1.76   0
  -4  -4  -9    0.76    2.04   0
   4  -4   9    2.52    1.62   0
   4   4   9   -0.83    1.96   0
   4   4   9    4.54    2.62   0
   4  -4   9    5.87    2.37   0
  -6  -4  -9   66.10    3.37   0
   6   4   9   63.64    2.48   0
   6  -4   9   56.37    2.53   0
   6  -4   9   58.98    1.99   0
   6   4   9   60.66    3.03   0
  -6   4  -9   53.25    2.25   0
   8   4   9    2.36    2.01   0
   8   4   9    4.88    2.37   0
   8  -4   9    3.59    2.36   0
   8  -4   9    2.46    1.87   0
  -8   4  -9    2.31    2.99   0
  -8  -4  -9    2.88    2.47   0
  10   4   9    0.22    3.46   0
  10   4   9   -0.51    3.32   0
 -10   4  -9    0.65    2.81   0
   9   5  -9   -0.84    3.48   0
  -9  -5   9    0.82    3.55   0
  -9   5   9    1.06    2.71   0
   7   5  -9    1.85    2.79   0
  -7   5   9   -1.88    2.05   0
  -7  -5   9    1.60    2.30   0
   5   5  -9   42.91    3.01   0
  -5  -5   9   38.23    2.21   0
  -5   5   9   40.11    2.39   0
  -3  -5   9    3.66    2.23   0
  -3   5   9    5.64    1.99   0
   3   5  -9    7.09    1.90   0
   3  -5  -9   -1.44    2.51   0
  -1  -5   9   -0.99    1.73   0
  -1   5   9    0.38    2.70   0
   1  -5  -9    4.51    2.02   0
   1   5  -9   -3.07    1.93   0
  -1   5  -9   30.77    2.75   0
   1  -5   9   35.40    2.50   0
   1   5   9   35.62    2.93   0
   1   5   9   33.31    2.31   0
  -1  -5  -9   34.66    2.40   0
  -3   5  -9    1.40    1.78   0
   3  -5   9    3.34    1.54   0
   3   5   9   -0.49    2.78   0
   3   5   9    4.23    1.89   0
  -3  -5  -9    4.69    2.07   0
  -5   5  -9    2.35    2.46   0
   5   5   9    5.03    2.14   0
   5  -5   9    4.72    2.55   0
   5   5   9    2.33    2.53   0
   5  -5   9    0.36    1.71   0
  -5  -5  -9    6.41    2.89   0
  -7   5  -9    8.26    2.43   0
   7   5   9    9.45    2.28   0
   7  -5   9   10.49    2.28   0
   7  -5   9    8.81    2.25   0
  -7  -5  -9    9.80    3.17   0
   9  -5   9    0.39    3.02   0
   9   5   9    0.89    3.07   0
   9   5   9    0.36    2.96   0
   9  -5   9    0.95    2.81   0
  -9   5  -9   -0.76    2.58   0
  -8  -6   9   10.62    2.37   0
   8   6  -9    5.85    2.71   0
  -8   6   9   10.45    2.66   0
  -6   6   9   44.01    2.38   0
  -6  -6   9   43.72    2.79   0
   6   6  -9   37.86    2.65   0
  -4   6   9   52.62    2.42   0
  -4  -6   9   56.88    2.71   0
   4   6  -9   57.28    2.31   0
  -2   6   9  203.98    3.29   0
  -2  -6   9  217.60    3.24   0
   2   6  -9  206.46    3.33   0
   0   6  -9  112.91    2.61   0
   0   6   9  104.18    2.61   0
   0  -6   9  109.33    2.46   0
   0  -6  -9  129.87    2.80   0
  -2   6  -9   31.46    2.14   0
   2   6   9   32.52    2.15   0
   2  -6   9   36.98    1.89   0
   2   6   9   38.17    2.44   0
  -2  -6  -9   41.20    2.94   0
  -4   6  -9   38.10    1.99   0
   4   6   9   27.22    2.27   0
   4   6   9   34.28    2.24   0
   4  -6   9   33.35    2.39   0
  -4  -6  -9   33.67    2.35   0
   4  -6   9   37.26    1.91   0
  -6   6  -9   10.28    1.89   0
   6   6   9   11.40    2.29   0
   6  -6   9    8.55    1.77   0
   6  -6   9   10.51    2.90   0
   6   6   9   12.88    2.55   0
  -8   6  -9    4.09    3.19   0
   8   6   9    5.48    3.06   0
   8  -6   9    3.30    2.66   0
   8  -6   9    2.81    3.47   0
   8   6   9    3.20    2.72   0
  -7   7   9    0.86    2.41   0
   7   7  -9   -0.58    3.49   0
  -7  -7   9   -0.05    2.71   0
  -5   7   9   -1.67    2.04   0
  -5  -7   9   -0.37    1.76   0
   5   7  -9   -0.36    2.50   0
  -3   7   9   -1.96    1.88   0
  -3  -7   9   -0.64    1.55   0
   3   7  -9    0.37    2.46   0
   1   7  -9   23.17    2.51   0
  -1   7   9   17.35    2.19   0
  -1  -7   9   23.93    2.39   0
  -1   7  -9   57.02    2.77   0
   1   7   9   56.07    2.39   0
   1   7   9   57.55    3.23   0
   1  -7   9   58.17    2.14   0
  -3   7  -9   -2.75    1.70   0
   3  -7   9    1.62    1.56   0
   3   7   9    0.09    1.85   0
   3   7   9    3.51    1.93   0
   3  -7   9    0.14    2.58   0
  -5   7  -9   -0.02    1.88   0
   5   7   9   -0.62    2.27   0
   5   7   9   -0.30    2.03   0
   5  -7   9    0.07    3.02   0
   5  -7   9    1.10    1.73   0
  -7   7  -9   -0.74    3.02   0
   7  -7   9    0.63    2.04   0
   7  -7   9    0.30    3.36   0
   7   7   9    3.93    3.80   0
  -6   8   9   36.52    2.72   0
  -6  -8   9   39.18    2.49   0
   6   8  -9   26.05    2.79   0
  -4   8   9    9.35    2.19   0
  -4  -8   9   15.60    1.93   0
   4   8  -9   10.61    2.19   0
   2   8  -9   20.12    1.99   0
  -2   8   9   15.31    2.22   0
  -2  -8   9   18.61    1.91   0
  -2   8   9    2.15    2.25   0
   0   8  -9  126.74    3.25   0
   0   8   9  137.67    3.05   0
   0  -8   9  133.77    2.59   0
   0   8   9  106.24    3.40   0
  -2   8  -9   86.93    2.47   0
   2   8   9   76.26    2.65   0
   2   8   9   80.38    2.93   0
   2  -8   9   79.99    2.70   0
   4  -8   9   72.41    2.22   0
  -4   8  -9   65.49    2.30   0
   4   8   9   69.78    2.72   0
   4   8   9   72.77    3.64   0
   4  -8   9   50.91    3.49   0
   6  -8   9   77.35    3.00   0
  -6   8  -9   69.21    3.47   0
   6  -8   9   48.39    4.04   0
   6   8   9   61.03    3.87   0
   6   8   9   60.09    4.00   0
  -5  -9   9   36.60    2.48   0
  -5   9   9   33.55    3.65   0
   5   9  -9   25.43    2.65   0
   3   9  -9    0.55    2.16   0
  -3   9   9    2.19    2.26   0
  -3   9   9   -1.45    2.67   0
  -3  -9   9    0.03    2.46   0
   1   9  -9    9.03    2.09   0
  -1  -9   9    4.47    1.92   0
  -1   9   9    1.24    2.21   0
  -1   9   9    4.82    2.47   0
  -1   9  -9   20.10    2.74   0
   1   9   9   10.56    2.75   0
   1  -9   9   21.44    2.45   0
   1   9   9   13.83    3.42   0
   3  -9   9   -0.39    2.42   0
  -3   9  -9    0.59    2.07   0
   3   9   9   -0.10    2.27   0
   3   9   9   -0.15    2.58   0
   3  -9   9   -0.16    3.46   0
  -5   9  -9    7.15    2.91   0
   5   9   9    4.96    3.65   0
   5  -9   9    3.82    3.66   0
   5   9   9    4.32    2.64   0
   5  -9   9    4.30    2.24   0
  -4 -10   9   48.61    3.58   0
  -4  10   9   76.35    3.70   0
  -4  10   9   78.74    4.77   0
   4  10  -9   78.52    3.77   0
   2  10  -9   51.74    3.24   0
  -2  10   9   43.10    2.71   0
  -2 -10   9   54.74    2.46   0
  -2  10   9   51.99    4.41   0
   0  10  -9    2.77    2.24   0
   0  10   9    3.11    2.45   0
   0 -10   9    1.83    2.06   0
   0  10   9    3.11    3.78   0
  -2  10  -9   88.43    2.79   0
   2  10   9   80.40    3.78   0
   2  10   9   82.13    3.55   0
   2 -10   9   92.77    2.57   0
   2 -10   9   61.71    5.22   0
  -4  10  -9   63.10    3.39   0
   4  10   9   49.14    3.78   0
   4  10   9   65.20    3.60   0
   1  11  -9    0.19    2.66   0
  -1  11   9   -0.12    2.88   0
  -1 -11   9    0.29    4.35   0
  -1  11   9    0.12    4.57   0
  -1  11  -9   -0.78    3.27   0
   1  11   9    1.52    3.92   0
   1 -11   9   -0.02    4.93   0
   1  11   9   -0.34    4.11   0
   1 -11   9    0.27    5.49   0
 -10   0  10   48.10    3.34   0
   8   0 -10   -0.91    2.19   0
  -8   0  10   -1.00    2.25   0
   6   0 -10  569.59    5.83   0
  -6   0  10  615.41    6.13   0
   4   0 -10   45.99    2.50   0
  -4   0  10   58.72    3.18   0
   2   0 -10  653.67    5.66   0
  -2   0  10  674.59    5.65   0
   0   0 -10 1223.61    7.32   0
   0   0  10 1256.13    7.27   0
   2   0  10  900.85    6.45   0
  -2   0 -10  877.07    6.32   0
   4   0  10   19.17    2.48   0
  -4   0 -10   16.84    2.20   0
   4   0  10   24.20    2.04   0
  -6   0 -10  502.75    5.26   0
   6   0  10  493.42    4.76   0
   6   0  10  520.47    4.95   0
   8   0  10    1.28    2.24   0
   8   0  10    1.13    1.78   0
  -8   0 -10    0.09    2.31   0
  10   0  10   46.58    3.40   0
 -10   0 -10   54.09    3.52   0
  10   0  10   37.15    3.29   0
  -9  -1  10   17.60    2.56   0
  -9   1  10   18.02    3.17   0
   9   1 -10   13.20    3.44   0
   7   1 -10   63.67    2.66   0
  -7  -1  10   67.99    2.65   0
  -7   1  10   74.08    3.28   0
   7  -1 -10   72.60    2.65   0
  -5  -1  10   98.52    2.86   0
   5  -1 -10   95.74    2.71   0
   5   1 -10   79.96    2.73   0
  -5   1  10  100.15    2.83   0
  -3  -1  10  274.37    3.98   0
   3  -1 -10  281.96    4.03   0
   3   1 -10  271.12    3.92   0
  -3   1  10  282.05    4.45   0
  -1  -1  10   -0.88    2.45   0
   1  -1 -10    6.57    2.76   0
   1   1 -10    0.75    1.97   0
  -1   1  10    1.24    2.56   0
   1  -1  10    3.19    2.36   0
  -1  -1 -10   -1.79    2.11   0
  -1   1 -10    1.71    2.05   0
   1   1  10    1.81    1.93   0
   3   1  10  146.85    3.02   0
   3  -1  10  155.72    3.09   0
  -3  -1 -10  169.55    3.98   0
  -3   1 -10  160.10    3.84   0
   3   1  10   62.29    2.71   0
   5   1  10   97.00    2.59   0
  -5  -1 -10   98.49    2.86   0
   5  -1  10  107.82    2.53   0
  -5   1 -10   99.87    2.74   0
   5   1  10   91.42    2.98   0
   5  -1  10  103.71    3.01   0
   7  -1  10   74.39    2.68   0
  -7  -1 -10   76.07    2.80   0
  -7   1 -10   71.06    2.58   0
   7   1  10   74.55    2.51   0
   7   1  10   64.69    2.44   0
   7  -1  10   79.78    2.61   0
  -9  -1 -10   27.85    3.54   0
  -9   1 -10   26.69    2.81   0
   9  -1  10   25.39    2.74   0
   9   1  10   22.65    2.72   0
   9  -1  10   27.01    2.73   0
 -10   2  10    7.98    2.98   0
 -10  -2  10    9.19    3.45   0
   8   2 -10  122.55    3.51   0
  -8  -2  10  179.61    4.26   0
  -8   2  10  178.58    4.09   0
   6   2 -10   81.30    3.41   0
  -6  -2  10   83.98    3.33   0
  -6   2  10   84.71    2.73   0
   6  -2 -10   84.22    2.69   0
   4  -2 -10  698.76    5.70   0
  -4  -2  10  865.66    6.74   0
   4   2 -10  814.69    6.70   0
  -4   2  10  852.66    6.55   0
   2  -2 -10   41.73    2.44   0
  -2  -2  10   44.84    2.36   0
   2   2 -10   46.65    2.42   0
  -2   2  10   50.64    2.33   0
   0  -2 -10  435.58    4.62   0
   0  -2  10  570.19    5.23   0
   0   2 -10  537.52    4.99   0
   0   2  10  554.44    5.08   0
  -2  -2 -10  388.66    4.92   0
   2  -2  10  393.58    4.18   0
  -2   2 -10  396.48    4.40   0
   2   2  10  369.65    4.35   0
  -4  -2 -10  511.02    5.63   0
   4  -2  10  499.38    4.89   0
  -4   2 -10  498.89    5.09   0
   4   2  10  455.43    4.51   0
   4  -2  10  492.97    5.22   0
   4   2  10  490.18    4.85   0
   6  -2  10   25.38    2.27   0
   6   2  10   23.60    2.03   0
  -6  -2 -10   28.24    2.81   0
   6   2  10   17.95    2.88   0
   6  -2  10   26.32    2.76   0
  -6   2 -10   23.88    2.16   0
  -8  -2 -10  372.98    5.89   0
  -8   2 -10  334.25    5.03   0
   8   2  10  335.81    4.89   0
   8  -2  10  322.42    4.18   0
   8  -2  10  351.59    4.45   0
 -10  -2 -10    2.42    3.75   0
  10   2  10    1.74    2.54   0
 -10   2 -10    2.21    4.02   0
  10  -2  10    0.77    3.18   0
  10   2  10    0.93    3.08   0
  10  -2  10    1.78    2.45   0
  -9   3  10    0.30    2.56   0
  -9  -3  10    0.16    2.89   0
   9   3 -10    0.00    2.60   0
   7   3 -10    8.45    2.76   0
  -7   3  10    8.16    2.35   0
  -7  -3  10   11.64    2.12   0
   5   3 -10   64.61    3.36   0
  -5  -3  10   67.60    2.41   0
  -5   3  10   73.02    2.58   0
   5  -3 -10   65.46    2.38   0
   3  -3 -10  172.46    3.64   0
  -3  -3  10  162.36    3.13   0
  -3   3  10  178.49    3.28   0
   3   3 -10  152.72    3.33   0
   1  -3 -10  203.03    3.62   0
  -1  -3  10  220.06    3.76   0
  -1   3  10  216.52    3.69   0
   1   3 -10  204.51    3.62   0
  -1  -3 -10    5.24    2.28   0
   1  -3  10   12.46    2.69   0
   1   3  10   14.02    2.20   0
  -1   3 -10   12.35    2.24   0
  -3  -3 -10    3.74    2.24   0
   3   3  10    3.08    1.82   0
   3  -3  10    6.45    1.59   0
   3   3  10    8.11    1.88   0
  -3   3 -10    3.54    1.91   0
   5  -3  10   46.92    2.33   0
  -5  -3 -10   51.00    2.58   0
   5   3  10   45.01    2.21   0
   5  -3  10   47.09    2.83   0
  -5   3 -10   47.06    2.21   0
   5   3  10   48.96    2.38   0
  -7  -3 -10  120.46    3.96   0
   7   3  10  107.38    3.23   0
   7  -3  10  111.20    2.95   0
   7   3  10  105.19    3.46   0
   7  -3  10  101.50    3.56   0
  -7   3 -10  105.36    2.87   0
  -9  -3 -10    5.04    2.79   0
   9  -3  10    5.17    2.25   0
   9  -3  10    5.51    2.81   0
   9   3  10    1.82    3.77   0
  -9   3 -10    4.51    2.49   0
   9   3  10    4.40    3.12   0
   8   4 -10   34.33    3.31   0
  -8  -4  10   37.04    3.20   0
  -8   4  10   35.13    2.62   0
   6   4 -10  487.79    5.89   0
  -6   4  10  518.19    4.97   0
  -6  -4  10  520.60    5.56   0
  -4   4  10   41.11    2.22   0
   4   4 -10   32.67    3.16   0
  -4  -4  10   48.56    2.65   0
   4  -4 -10   34.56    2.17   0
  -2   4  10  469.23    4.51   0
  -2  -4  10  494.95    5.14   0
   2   4 -10  430.41    4.53   0
   2  -4 -10  478.73    4.66   0
   0  -4 -10  136.91    3.10   0
   0   4  10  134.58    3.16   0
   0  -4  10  129.87    3.10   0
   0   4 -10  122.00    2.92   0
  -2  -4 -10  263.95    4.32   0
   2   4  10  239.35    4.10   0
   2   4  10  235.51    4.19   0
  -2   4 -10  217.39    3.37   0
   2  -4  10  260.73    3.30   0
  -4  -4 -10   60.23    2.54   0
   4  -4  10   63.17    2.45   0
   4   4  10   54.91    2.35   0
   4   4  10   57.06    2.95   0
   4  -4  10   56.55    2.34   0
  -4   4 -10   59.76    2.18   0
  -6  -4 -10  591.62    5.94   0
   6  -4  10  594.73    4.80   0
   6   4  10  595.01    5.25   0
   6  -4  10  585.52    5.95   0
  -6   4 -10  589.66    5.01   0
   6   4  10  587.85    5.88   0
   8  -4  10   10.83    2.02   0
   8   4  10    8.34    2.75   0
   8   4  10    7.99    2.56   0
   8  -4  10    8.15    3.47   0
  -8   4 -10   11.76    2.35   0
  -8  -4 -10   13.66    2.64   0
   9   5 -10    0.19    4.01   0
  -9  -5  10    1.61    3.39   0
  -9   5  10    0.62    2.90   0
   7   5 -10   36.30    3.42   0
  -7  -5  10   40.69    2.40   0
  -7   5  10   48.57    2.62   0
  -5  -5  10  217.24    3.52   0
  -5   5  10  207.07    3.33   0
   5   5 -10  195.19    4.19   0
  -3   5  10    2.85    2.49   0
   3   5 -10   -0.61    2.28   0
   3  -5 -10    3.84    1.70   0
  -3  -5  10    2.99    1.65   0
  -1  -5  10    3.62    2.34   0
  -1   5  10    0.82    1.91   0
   1   5 -10    2.95    1.77   0
   1  -5 -10    3.91    1.84   0
   1  -5  10   25.08    1.75   0
   1   5  10   25.51    2.65   0
   1   5  10   24.47    2.11   0
  -1   5 -10   16.10    2.25   0
  -1  -5 -10   21.26    2.91   0
  -3   5 -10    3.00    2.20   0
   3  -5  10    3.37    2.09   0
   3   5  10   -0.03    1.84   0
   3   5  10    2.47    1.81   0
  -3  -5 -10    1.61    2.72   0
  -5   5 -10  271.03    3.85   0
   5   5  10  253.13    4.23   0
   5  -5  10  238.07    3.21   0
   5  -5  10  273.93    4.60   0
   5   5  10  237.47    3.73   0
  -5  -5 -10  284.39    4.55   0
   7  -5  10   13.34    2.42   0
   7   5  10   12.76    3.33   0
   7  -5  10   11.42    2.51   0
  -7  -5 -10   13.43    2.44   0
  -7   5 -10   14.75    2.86   0
   9  -5  10    0.76    4.28   0
   9   5  10   -2.04    4.39   0
   9   5  10    0.51    3.57   0
  -9   5 -10    3.29    3.76   0
   9  -5  10    0.12    3.26   0
   8   6 -10   81.97    4.28   0
  -8   6  10   87.26    3.87   0
  -8  -6  10   93.80    3.81   0
  -6   6  10   -0.01    2.19   0
   6   6 -10    0.21    2.90   0
  -6  -6  10   -1.80    2.51   0
  -4   6  10  409.10    4.24   0
  -4  -6  10  403.10    4.22   0
   4   6 -10  275.75    3.89   0
  -2  -6  10  151.86    2.84   0
  -2   6  10  132.80    2.94   0
   2   6 -10  125.76    2.79   0
   2  -6 -10  149.84    3.06   0
   0  -6  10  284.58    3.39   0
   0   6  10  271.19    4.15   0
   0  -6 -10  303.03    4.33   0
   0   6 -10  281.75    3.58   0
  -2   6 -10  122.54    2.68   0
   2   6  10  113.86    2.90   0
   2  -6  10  121.10    2.58   0
   2   6  10  118.80    3.60   0
  -2  -6 -10  132.35    3.54   0
  -4   6 -10  365.20    3.87   0
   4   6  10  338.67    4.59   0
   4  -6  10  342.89    4.76   0
   4  -6  10  357.20    3.97   0
  -4  -6 -10  382.30    4.64   0
   4   6  10  358.76    4.63   0
  -6   6 -10    1.61    2.07   0
   6  -6  10   -0.65    1.91   0
   6   6  10    1.30    2.34   0
   6  -6  10    1.63    2.98   0
   6   6  10    2.03    2.22   0
  -6  -6 -10    1.03    3.21   0
   8   6  10   80.88    4.20   0
   8  -6  10   86.29    4.71   0
   8   6  10   92.10    3.55   0
   8  -6  10  107.10    3.37   0
  -8   6 -10  103.51    3.18   0
  -7   7  10   -4.20    3.35   0
   7   7 -10    1.08    3.75   0
  -7  -7  10    1.99    2.34   0
  -5  -7  10   34.71    2.82   0
  -5   7  10   31.96    2.36   0
   5   7 -10   22.51    2.46   0
  -3   7  10   44.23    2.39   0
  -3  -7  10   49.06    2.10   0
   3   7 -10   44.42    3.02   0
  -1   7  10   35.04    2.21   0
  -1  -7  10   30.78    2.32   0
   1   7 -10   34.01    2.04   0
  -1   7 -10    0.30    1.74   0
   1   7  10    1.42    1.98   0
   1   7  10   -0.66    1.96   0
   1  -7  10    3.26    1.62   0
   3  -7  10   15.21    1.74   0
  -3   7 -10   16.02    1.90   0
   3   7  10   17.07    2.12   0
   3   7  10   15.19    2.27   0
   3  -7  10   17.34    2.29   0
  -5   7 -10    0.94    2.01   0
   5   7  10    2.18    2.40   0
   5  -7  10    3.47    1.83   0
   5   7  10    2.56    2.94   0
   5  -7  10    2.68    2.33   0
  -7   7 -10   60.23    2.86   0
   7  -7  10   49.53    3.47   0
   7   7  10   56.81    4.26   0
   7  -7  10   63.89    2.62   0
  -6   8  10   42.90    2.91   0
  -6  -8  10   43.92    2.68   0
   6   8 -10   40.84    3.95   0
  -4   8  10    1.20    2.28   0
  -4  -8  10   -0.27    1.91   0
   4   8 -10    1.14    2.34   0
  -2  -8  10  310.02    4.02   0
  -2   8  10  316.06    3.87   0
  -2   8  10   65.52    3.37   0
   2   8 -10  298.80    4.35   0
   0   8 -10   18.92    2.67   0
   0  -8  10   24.64    1.90   0
   0   8  10   18.30    2.17   0
   0   8  10   16.06    2.52   0
  -2   8 -10  143.15    2.86   0
   2   8  10  127.27    3.05   0
   2  -8  10  146.30    3.13   0
   2   8  10  132.44    3.37   0
  -4   8 -10   22.42    2.24   0
   4   8  10   19.88    3.21   0
   4   8  10   18.80    2.74   0
   4  -8  10   19.90    3.58   0
   4  -8  10   23.13    2.10   0
  -6   8 -10  114.24    3.02   0
   6  -8  10  116.45    5.11   0
   6   8  10  111.66    4.28   0
   6   8  10  130.90    4.31   0
   6  -8  10  140.80    2.99   0
  -5  -9  10    1.75    2.46   0
  -5   9  10   -0.37    2.83   0
   5   9 -10    0.31    2.78   0
  -3  -9  10   52.95    3.09   0
  -3   9  10   44.53    2.71   0
  -3   9  10   50.24    3.86   0
   3   9 -10   51.84    2.67   0
   1   9 -10    0.94    2.09   0
  -1   9  10    0.33    2.26   0
  -1   9  10    0.72    2.54   0
  -1  -9  10    1.48    1.90   0
   1  -9  10    6.74    2.47   0
  -1   9 -10    1.73    2.67   0
   1   9  10    2.83    2.84   0
   1   9  10    1.54    2.60   0
  -3   9 -10   -0.17    2.29   0
   3   9  10    0.45    3.36   0
   3  -9  10    0.20    2.04   0
   3   9  10    0.04    3.42   0
   3  -9  10    0.16    3.36   0
   5  -9  10   11.52    3.32   0
  -5   9 -10   11.83    2.61   0
   5   9  10   11.18    4.37   0
   5   9  10    6.79    2.84   0
   5  -9  10    9.28    4.11   0
  -4  10  10   67.11    3.29   0
  -4  10  10   70.48    5.00   0
   4  10 -10   74.94    4.32   0
   2  10 -10    0.52    3.23   0
  -2  10  10    2.64    2.76   0
  -2 -10  10    0.60    2.37   0
  -2  10  10    0.41    3.91   0
   0 -10  10   13.04    2.30   0
   0  10 -10   13.64    2.55   0
   0  10  10   12.37    3.28   0
   0  10  10   12.87    3.84   0
  -2  10 -10   -0.35    2.52   0
   2  10  10   -0.06    2.74   0
   2 -10  10   -0.38    2.25   0
   2  10  10    0.52    4.31   0
   2 -10  10   -0.01    4.74   0
  -4  10 -10   89.83    3.17   0
   4  10  10   90.04    3.55   0
   4 -10  10   -0.25    6.27   0
   4  10  10  101.41    5.14   0
  -9  -1  11   -0.99    3.13   0
  -9   1  11    0.07    2.67   0
   9   1 -11   -0.18    2.68   0
   7   1 -11   14.97    2.25   0
  -7  -1  11   18.97    2.89   0
  -7   1  11   22.58    2.35   0
   7  -1 -11   12.37    2.86   0
  -5  -1  11   50.29    3.22   0
   5  -1 -11   39.96    2.30   0
   5   1 -11   50.26    3.23   0
  -5   1  11   45.14    2.47   0
  -3  -1  11   22.39    2.87   0
   3  -1 -11   19.89    2.28   0
   3   1 -11   18.20    3.01   0
  -3   1  11   18.68    2.02   0
  -1  -1  11    2.67    1.98   0
   1  -1 -11   -2.61    2.33   0
   1   1 -11    0.93    2.21   0
  -1   1  11   -0.63    1.99   0
   1  -1  11   30.76    2.35   0
  -1  -1 -11   38.92    3.39   0
  -1   1 -11   34.77    2.43   0
   1   1  11   42.72    2.41   0
   3   1  11   -0.19    1.78   0
   3  -1  11    0.37    1.77   0
  -3  -1 -11    3.86    1.84   0
  -3   1 -11   -0.68    1.89   0
   3   1  11    1.18    1.82   0
   5   1  11   18.59    2.55   0
  -5  -1 -11   16.58    2.70   0
   5  -1  11   17.16    1.84   0
  -5   1 -11   22.69    2.62   0
   5   1  11   11.86    2.78   0
   5  -1  11   21.10    2.68   0
  -7  -1 -11   53.70    2.70   0
  -7   1 -11   56.44    3.03   0
   7   1  11   42.33    2.27   0
   7   1  11   40.18    3.14   0
   7  -1  11   48.77    2.95   0
   7  -1  11   49.59    2.79   0
  -9  -1 -11    0.42    3.69   0
  -9   1 -11    1.13    2.66   0
   9   1  11    1.68    2.75   0
   9  -1  11    0.57    2.82   0
   9  -1  11    1.99    2.76   0
   8   2 -11    0.72    2.46   0
  -8  -2  11    0.49    2.80   0
  -8   2  11   -1.53    3.04   0
   6   2 -11   26.76    2.24   0
  -6  -2  11   29.43    2.18   0
  -6   2  11   27.17    2.99   0
   6  -2 -11   26.01    2.23   0
   4  -2 -11  123.32    3.44   0
  -4  -2  11  118.58    3.36   0
   4   2 -11  146.80    3.47   0
  -4   2  11  135.08    3.35   0
   2  -2 -11   22.51    2.27   0
  -2  -2  11   19.31    2.14   0
   2   2 -11   15.99    2.27   0
  -2   2  11   18.20    2.23   0
   0  -2 -11    7.00    2.76   0
   0  -2  11   -0.99    1.98   0
   0   2 -11    0.16    2.08   0
   0   2  11    1.87    1.94   0
  -2  -2 -11   21.44    2.24   0
   2  -2  11   19.19    1.92   0
  -2   2 -11   20.70    2.11   0
   2   2  11   14.52    2.23   0
   4   2  11    6.22    2.28   0
  -4  -2 -11    8.32    1.97   0
   4  -2  11   10.22    1.64   0
  -4   2 -11    7.94    2.35   0
   4   2  11    5.04    1.86   0
   4  -2  11   11.66    1.76   0
  -6  -2 -11   -1.40    2.81   0
   6   2  11   -0.10    2.34   0
   6   2  11   -0.65    2.01   0
  -6   2 -11    1.78    2.66   0
   6  -2  11    4.99    1.96   0
   6  -2  11    1.77    2.18   0
  -8  -2 -11   12.19    3.22   0
   8  -2  11   10.91    2.63   0
   8   2  11   10.93    2.55   0
   8  -2  11   11.22    2.54   0
  -8   2 -11    8.52    3.37   0
   8   2  11    7.27    2.24   0
  -9   3  11    3.14    4.04   0
  -9  -3  11    1.60    2.72   0
   9   3 -11    0.63    3.04   0
   7   3 -11    0.87    2.70   0
  -7  -3  11    3.21    2.59   0
  -7   3  11    1.57    2.24   0
   5   3 -11    3.05    1.93   0
  -5  -3  11    1.16    2.32   0
  -5   3  11    4.13    2.54   0
   5  -3 -11    0.39    2.52   0
   3  -3 -11   37.59    2.10   0
  -3  -3  11   35.31    2.06   0
   3   3 -11   27.24    2.62   0
  -3   3  11   40.68    2.17   0
   1  -3 -11   44.82    2.33   0
  -1  -3  11   40.56    2.64   0
  -1   3  11   39.39    2.21   0
   1   3 -11   43.58    2.29   0
  -1  -3 -11   72.52    2.56   0
   1  -3  11   65.00    2.22   0
   1   3  11   75.86    2.48   0
  -1   3 -11   71.80    2.36   0
  -3  -3 -11    4.72    2.08   0
  -3   3 -11   10.11    1.85   0
   3  -3  11    2.06    2.22   0
   3   3  11    2.01    1.82   0
   3   3  11    9.05    2.42   0
   5   3  11    2.05    2.43   0
   5  -3  11    4.18    2.07   0
  -5  -3 -11   -2.27    2.01   0
   5   3  11    2.81    1.95   0
   5  -3  11    1.60    2.53   0
  -5   3 -11    0.17    2.46   0
  -7  -3 -11    2.02    2.40   0
   7   3  11   -2.00    1.94   0
   7  -3  11    1.45    1.89   0
   7   3  11   -1.17    2.29   0
   7  -3  11    0.07    3.10   0
  -7   3 -11    1.15    2.89   0
  -9  -3 -11    0.76    3.76   0
   9  -3  11    0.31    2.42   0
   9   3  11    0.98    3.09   0
   9  -3  11   -1.10    3.08   0
  -9   3 -11   -0.99    3.89   0
   9   3  11    0.34    2.53   0
  -8  -4  11    0.67    3.23   0
   8   4 -11   -0.41    3.54   0
  -8   4  11    1.18    3.54   0
   6   4 -11    0.79    2.13   0
  -6   4  11   -2.31    2.83   0
  -6  -4  11    0.96    2.43   0
  -4   4  11   55.77    2.48   0
   4   4 -11   61.37    2.59   0
  -4  -4  11   68.76    2.46   0
   4  -4 -11   64.58    2.56   0
  -2   4  11    5.11    1.95   0
   2   4 -11    4.62    2.60   0
  -2  -4  11    8.51    1.74   0
   2  -4 -11    7.56    1.84   0
   0  -4 -11   41.18    2.08   0
   0   4  11   59.41    2.91   0
   0  -4  11   59.23    2.16   0
   0   4 -11   65.02    2.91   0
  -2  -4 -11   78.20    2.65   0
   2   4  11   78.31    3.15   0
  -2   4 -11   73.35    2.36   0
   2   4  11   68.45    2.46   0
   2  -4  11   83.41    2.21   0
  -4  -4 -11   57.25    2.55   0
   4  -4  11   59.77    2.70   0
   4   4  11   52.63    2.40   0
   4   4  11   63.08    2.54   0
   4  -4  11   45.34    2.48   0
  -4   4 -11   67.46    2.39   0
   6   4  11    0.52    1.96   0
  -6  -4 -11   -0.36    3.05   0
   6  -4  11    1.05    2.38   0
   6   4  11    2.42    2.79   0
   6  -4  11    0.24    2.15   0
  -6   4 -11   -0.42    2.51   0
  -8  -4 -11    1.31    3.66   0
   8  -4  11    2.03    2.24   0
   8   4  11    1.71    3.47   0
   8  -4  11    0.71    3.79   0
  -8   4 -11    3.72    3.12   0
  -7  -5  11    0.71    2.19   0
   7   5 -11    1.96    3.14   0
  -7   5  11    3.57    2.45   0
  -5  -5  11    4.00    2.34   0
  -5   5  11    2.74    2.02   0
   5   5 -11    1.82    2.03   0
  -3   5  11    0.94    2.60   0
   3   5 -11    0.57    1.77   0
   3  -5 -11    1.82    2.65   0
  -3  -5  11   -0.19    1.53   0
  -1   5  11   27.26    2.58   0
   1   5 -11   22.86    2.06   0
   1  -5 -11   17.46    2.44   0
  -1  -5  11   15.54    2.47   0
   1  -5  11    6.74    1.52   0
   1   5  11    7.09    1.85   0
   1   5  11    1.21    1.82   0
  -1   5 -11    2.33    2.39   0
  -1  -5 -11    9.47    2.76   0
  -3  -5 -11    8.15    2.85   0
   3  -5  11    8.59    1.68   0
   3   5  11    9.64    1.77   0
   3   5  11    9.45    2.03   0
  -3   5 -11   10.38    2.43   0
   5  -5  11    0.23    1.74   0
   5   5  11   -0.92    2.21   0
   5  -5  11    1.05    2.12   0
   5   5  11    1.13    2.57   0
  -5   5 -11   -1.29    1.95   0
  -5  -5 -11   -1.15    3.14   0
   7   5  11    1.65    3.12   0
   7  -5  11    3.53    2.10   0
   7   5  11    3.60    2.60   0
   7  -5  11    4.65    2.67   0
  -7   5 -11    5.84    2.38   0
  -7  -5 -11    3.25    3.63   0
  -8  -6  11    0.95    3.32   0
   8   6 -11    0.00    4.26   0
  -8   6  11    0.44    3.14   0
  -6   6  11   19.82    2.45   0
   6   6 -11   16.47    2.52   0
  -6  -6  11   20.52    2.76   0
  -4  -6  11   45.71    2.58   0
  -4   6  11   47.62    2.34   0
   4   6 -11   40.44    3.06   0
  -2  -6  11   11.43    2.28   0
  -2   6  11   16.20    2.04   0
   2   6 -11   11.01    2.66   0
   2  -6 -11   11.24    2.80   0
   0  -6  11   11.55    2.14   0
   0   6  11   15.93    1.97   0
   0   6 -11   20.26    1.91   0
   0  -6 -11   13.52    2.08   0
   2  -6  11  245.09    3.48   0
   2   6  11  254.78    3.59   0
   2   6  11  240.54    4.06   0
  -2  -6 -11  271.85    4.40   0
  -2   6 -11  256.79    3.39   0
   4   6  11   22.23    2.60   0
   4   6  11   16.93    2.37   0
   4  -6  11   33.24    1.98   0
   4  -6  11   13.02    2.97   0
  -4  -6 -11   20.84    2.33   0
  -4   6 -11   42.88    2.13   0
   6  -6  11   16.95    2.52   0
   6   6  11   12.52    3.19   0
   6  -6  11   11.38    3.54   0
   6   6  11   14.34    3.11   0
  -6  -6 -11   21.78    3.21   0
  -6   6 -11   13.73    2.23   0
   8  -6  11    4.02    2.58   0
   8   6  11    5.70    3.92   0
   8  -6  11    6.60    3.47   0
   8   6  11    3.47    4.18   0
  -8   6 -11    6.07    3.57   0
  -7   7  11    1.67    3.99   0
   7   7 -11    5.20    3.76   0
  -7  -7  11    5.06    3.15   0
  -5   7  11    0.03    2.33   0
   5   7 -11    1.18    3.14   0
  -5  -7  11    0.52    2.14   0
  -3   7  11   46.24    2.38   0
  -3  -7  11   46.40    2.85   0
   3   7 -11   44.27    2.48   0
  -1   7  11   15.49    2.06   0
  -1  -7  11   12.86    1.76   0
   1   7 -11    9.71    2.41   0
   1   7  11    7.99    1.96   0
   1  -7  11   10.36    2.40   0
   1   7  11    8.30    2.23   0
  -1  -7 -11    9.57    2.13   0
  -1   7 -11    8.22    1.95   0
  -3   7 -11   17.06    2.06   0
   3   7  11    9.34    2.21   0
   3   7  11   10.85    2.35   0
   3  -7  11    8.12    2.24   0
  -3  -7 -11    9.78    2.33   0
   3  -7  11   12.46    2.32   0
  -5   7 -11   18.30    2.22   0
   5  -7  11   13.65    2.05   0
   5   7  11   18.37    2.68   0
   5  -7  11   14.11    3.32   0
   5   7  11   14.40    3.27   0
   7  -7  11    0.70    2.52   0
   7   7  11   -0.22    3.31   0
   7  -7  11    0.10    3.20   0
   7   7  11    0.58    3.42   0
  -7   7 -11   -0.29    2.77   0
  -6   8  11   18.20    3.69   0
   6   8 -11   17.79    4.30   0
  -6  -8  11   21.33    3.30   0
  -4  -8  11   83.59    2.78   0
  -4   8  11   72.85    2.86   0
   4   8 -11   72.28    3.76   0
  -2  -8  11   66.26    2.43   0
  -2   8  11   63.53    2.67   0
   2   8 -11   53.44    2.58   0
   0   8 -11   68.03    2.46   0
   0  -8  11   86.31    2.48   0
   0   8  11   86.69    3.32   0
   0   8  11   78.02    3.06   0
  -2   8 -11    1.83    2.63   0
   2  -8  11    1.02    1.98   0
   2   8  11   -0.38    2.83   0
   2   8  11    1.35    3.07   0
  -4   8 -11   47.40    2.53   0
   4   8  11   37.63    2.80   0
   4   8  11   45.37    3.75   0
   4  -8  11   52.49    3.13   0
   4  -8  11   34.92    3.17   0
  -6   8 -11    5.93    2.79   0
   6  -8  11    6.38    2.58   0
   6   8  11    6.50    3.40   0
   6  -8  11    6.72    4.10   0
   6   8  11    5.14    2.94   0
  -3   9  11    1.41    2.57   0
  -3   9  11    0.40    3.08   0
   3   9 -11    5.59    3.17   0
  -3  -9  11    2.38    3.10   0
  -1   9  11   13.67    3.11   0
  -1  -9  11   14.79    2.27   0
  -1   9  11   11.84    3.58   0
   1   9 -11   14.25    2.46   0
  -1   9 -11    1.35    2.36   0
   1   9  11   -0.73    2.50   0
   1   9  11   -0.70    3.85   0
   1  -9  11    0.90    2.21   0
   3  -9  11   -0.28    2.29   0
  -3   9 -11   -0.47    2.37   0
   3   9  11    0.03    2.64   0
   3   9  11   -0.38    3.09   0
   3  -9  11    0.20    3.90   0
   5  -9  11    0.31    4.19   0
  -2  10  11   64.68    3.92   0
  -2  10  11   55.43    3.95   0
  -2 -10  11   80.28    3.01   0
   2  10 -11   67.26    3.22   0
   0  10 -11   25.03    2.84   0
   0  10  11   13.04    2.91   0
   0  10  11   20.68    4.20   0
   0 -10  11   24.53    3.43   0
   2 -10  11   67.72    3.44   0
  -2  10 -11   59.81    4.02   0
   2  10  11   46.45    3.94   0
   2  10  11   47.88    4.94   0
   2 -10  11   16.15    4.27   0
  -8   0  12  693.49    6.81   0
   8   0 -12  594.51    6.03   0
   6   0 -12   47.10    2.96   0
  -6   0  12   48.49    2.59   0
   4   0 -12 1028.33    6.80   0
  -4   0  12 1122.86    6.94   0
   2   0 -12    0.20    1.80   0
  -2   0  12   -2.26    1.87   0
   0   0  12 1005.03    6.53   0
   0   0 -12  890.51    6.00   0
   2   0  12   79.16    2.45   0
  -2   0 -12   88.36    2.57   0
   4   0  12 1977.73    8.68   0
  -4   0 -12 2093.95    9.71   0
   4   0  12 1920.39    8.83   0
  -6   0 -12    6.36    2.31   0
   6   0  12    3.62    2.50   0
   6   0  12    4.39    2.60   0
  -8   0 -12  351.56    5.49   0
   8   0  12  318.62    4.45   0
   8   0  12  340.59    4.64   0
  -9  -1  12    3.30    3.40   0
   9   1 -12    1.16    4.04   0
  -9   1  12    1.33    3.88   0
   7   1 -12    0.25    2.78   0
  -7  -1  12   -0.09    2.63   0
  -7   1  12   -0.85    2.80   0
   7  -1 -12   -0.52    3.07   0
  -5  -1  12   68.99    2.48   0
   5  -1 -12   68.67    2.49   0
   5   1 -12   60.93    2.68   0
  -5   1  12   75.66    3.01   0
  -3  -1  12   83.54    2.53   0
   3  -1 -12   82.77    3.19   0
   3   1 -12   85.26    2.59   0
  -3   1  12   87.69    2.49   0
  -1  -1  12  153.85    2.95   0
   1  -1 -12  167.31    3.16   0
   1   1 -12  154.56    3.10   0
  -1   1  12  155.51    3.00   0
   1  -1  12  120.07    2.77   0
  -1  -1 -12  115.31    3.27   0
  -1   1 -12  121.94    2.77   0
   1   1  12  118.44    2.70   0
   3   1  12    7.79    2.40   0
  -3  -1 -12    8.50    2.74   0
   3  -1  12    4.33    1.79   0
  -3   1 -12    4.73    2.64   0
   3   1  12    4.71    1.92   0
   5   1  12   14.10    1.82   0
  -5  -1 -12   10.29    2.12   0
  -5   1 -12   10.05    2.15   0
   5  -1  12    9.63    1.87   0
   5   1  12   11.31    2.54   0
   5  -1  12   13.29    2.53   0
  -7  -1 -12   48.22    3.52   0
  -7   1 -12   44.93    2.56   0
   7   1  12   38.27    2.30   0
   7   1  12   47.20    2.58   0
   7  -1  12   36.72    2.53   0
   7  -1  12   36.54    2.70   0
   9   1  12   10.79    2.59   0
  -9  -1 -12   17.22    4.22   0
  -9   1 -12   20.80    4.07   0
   9  -1  12   12.61    2.59   0
   9   1  12   13.13    3.25   0
   9  -1  12   12.57    3.13   0
   8   2 -12    7.49    2.68   0
  -8  -2  12   12.08    2.60   0
  -8   2  12    7.58    3.30   0
   6   2 -12  632.35    6.17   0
  -6  -2  12  667.70    6.23   0
  -6   2  12  648.71    5.89   0
   6  -2 -12  627.21    5.56   0
   4  -2 -12    2.44    1.96   0
  -4  -2  12    2.57    1.84   0
   4   2 -12    5.88    2.59   0
  -4   2  12    0.18    1.81   0
   2  -2 -12 1400.50    7.46   0
  -2  -2  12 1460.75    7.90   0
   2   2 -12 1400.79    7.92   0
  -2   2  12 1395.15    7.36   0
   0  -2 -12   28.84    2.07   0
   0  -2  12   28.82    2.73   0
   0   2 -12   32.48    2.96   0
   0   2  12   25.00    2.46   0
  -2  -2 -12 1725.91    8.45   0
   2  -2  12 1809.10    8.03   0
  -2   2 -12 1775.07    8.26   0
   2   2  12 1681.65    7.94   0
   4   2  12   58.85    2.28   0
  -4  -2 -12   66.31    2.60   0
  -4   2 -12   60.50    3.07   0
   4  -2  12   63.22    2.58   0
   4   2  12   57.54    2.45   0
   4  -2  12   68.59    3.03   0
  -6  -2 -12  630.02    5.82   0
   6   2  12  549.87    5.06   0
  -6   2 -12  487.94    4.82   0
   6   2  12  584.04    5.09   0
   6  -2  12  624.38    5.42   0
   6  -2  12  627.85    5.25   0
  -8  -2 -12    2.26    2.72   0
   8  -2  12    0.31    3.02   0
  -8   2 -12    1.07    2.59   0
   8   2  12    0.94    3.36   0
   8  -2  12   -0.08    3.77   0
   8   2  12    0.09    2.87   0
  -9   3  12   -0.15    3.91   0
  -9  -3  12    0.24    2.94   0
   9   3 -12    0.72    3.92   0
   7   3 -12   28.15    2.68   0
  -7  -3  12   37.59    3.29   0
  -7   3  12   30.63    3.18   0
   7  -3 -12   26.68    3.45   0
   5   3 -12   51.47    3.26   0
  -5  -3  12   61.25    2.52   0
  -5   3  12   66.72    2.66   0
   5  -3 -12   55.81    3.26   0
   3  -3 -12   89.87    2.77   0
  -3  -3  12  121.12    2.78   0
   3   3 -12  119.27    2.89   0
  -3   3  12  113.11    2.89   0
   1  -3 -12   40.48    2.91   0
  -1  -3  12   47.72    2.60   0
   1   3 -12   49.82    2.28   0
  -1   3  12   44.87    3.02   0
  -1  -3 -12    4.10    2.10   0
   1  -3  12    1.63    1.64   0
  -1   3 -12   -4.27    2.47   0
   1   3  12    6.73    1.91   0
  -3  -3 -12   30.52    2.47   0
  -3   3 -12   40.57    2.24   0
   3  -3  12   36.91    2.21   0
   3   3  12   41.35    2.87   0
   3   3  12   32.25    2.13   0
   5   3  12    7.69    1.96   0
  -5  -3 -12   10.27    2.97   0
  -5   3 -12    3.90    2.05   0
   5   3  12    2.64    2.14   0
   5  -3  12    1.48    2.66   0
   5  -3  12    3.67    2.28   0
  -7  -3 -12   41.38    3.00   0
   7   3  12   42.36    3.24   0
   7  -3  12   48.46    2.39   0
   7   3  12   49.37    2.76   0
   7  -3  12   52.32    2.86   0
  -7   3 -12   45.13    3.37   0
  -9  -3 -12    7.49    4.67   0
   9  -3  12    4.87    3.23   0
   9   3  12    7.88    4.16   0
   9  -3  12    9.43    3.46   0
  -9   3 -12   13.78    4.28   0
   8   4 -12  263.87    5.62   0
  -8   4  12  322.41    5.05   0
  -8  -4  12  285.98    4.75   0
   6   4 -12   35.31    3.02   0
  -6   4  12   32.12    2.45   0
  -6  -4  12   32.90    2.35   0
   6  -4 -12   27.55    3.24   0
   4   4 -12  805.35    6.44   0
  -4   4  12  834.55    6.25   0
  -4  -4  12  860.75    6.49   0
   4  -4 -12  804.28    5.86   0
   2  -4 -12    7.53    2.07   0
  -2   4  12    4.50    2.56   0
   2   4 -12    7.19    2.66   0
  -2  -4  12    4.69    2.52   0
   0  -4 -12 1363.24    7.58   0
   0   4  12 1300.06    7.20   0
   0   4 -12 1308.64    7.26   0
   0  -4  12 1432.51    7.55   0
  -2  -4 -12   59.68    3.04   0
   2   4  12   47.37    2.98   0
  -2   4 -12   62.88    2.78   0
   2  -4  12   51.58    2.19   0
   2   4  12    6.32    1.99   0
   4  -4  12 1028.76    6.31   0
  -4  -4 -12 1029.64    6.99   0
   4   4  12  942.09    6.27   0
  -4   4 -12 1024.61    6.64   0
   4  -4  12 1008.44    6.95   0
   4   4  12  982.17    6.78   0
   6   4  12   35.23    2.87   0
  -6  -4 -12   41.50    2.81   0
   6  -4  12   32.79    2.11   0
   6   4  12   30.22    3.39   0
   6  -4  12   35.25    3.31   0
  -6   4 -12   43.67    2.45   0
   8  -4  12  185.84    3.92   0
  -8  -4 -12  198.30    5.06   0
   8   4  12  142.22    3.68   0
   8   4  12  158.59    3.86   0
   8  -4  12  197.83    4.33   0
  -8   4 -12  211.66    3.96   0
  -7  -5  12   -1.01    3.36   0
   7   5 -12    0.12    2.74   0
  -7   5  12   -0.93    3.76   0
   5   5 -12    1.72    3.07   0
  -5   5  12    1.90    2.20   0
  -5  -5  12    1.06    1.98   0
  -3   5  12  127.79    2.86   0
   3   5 -12  141.01    3.10   0
  -3  -5  12  124.38    2.82   0
   3  -5 -12  134.21    3.58   0
  -1   5  12  149.65    2.96   0
   1   5 -12  154.85    3.40   0
  -1  -5  12  155.93    3.11   0
   1  -5 -12  154.02    3.12   0
   1  -5  12   36.24    1.92   0
   1   5  12   37.59    2.64   0
  -1   5 -12   37.48    2.15   0
  -1  -5 -12   29.94    2.32   0
  -3  -5 -12   -1.92    2.27   0
   3  -5  12    0.11    1.79   0
   3   5  12   -3.35    2.03   0
   3   5  12    1.11    3.01   0
  -3   5 -12   -1.42    2.10   0
  -5  -5 -12    0.49    2.99   0
   5  -5  12    1.11    2.44   0
   5   5  12   -0.98    2.36   0
   5  -5  12    0.06    2.90   0
  -5   5 -12    1.97    2.03   0
   5   5  12    3.68    2.13   0
   7  -5  12   -1.08    2.82   0
   7   5  12   -0.39    2.51   0
   7   5  12    2.31    3.60   0
   7  -5  12    0.22    2.88   0
  -7   5 -12    1.89    3.14   0
  -7  -5 -12    0.53    3.93   0
  -6  -6  12  507.83    5.19   0
   6   6 -12  484.34    6.05   0
  -6   6  12  501.93    5.49   0
  -4  -6  12   40.91    2.92   0
  -4   6  12   35.41    2.36   0
   4   6 -12   27.31    2.97   0
  -2  -6  12  402.38    4.43   0
  -2   6  12  366.38    4.09   0
   2   6 -12  360.41    4.11   0
   2  -6 -12  420.98    4.84   0
   0  -6  12    6.87    2.25   0
   0   6  12    5.34    2.03   0
   0   6 -12   11.54    1.89   0
   0  -6 -12    4.43    2.21   0
   2  -6  12  921.23    5.83   0
   2   6  12  862.90    6.07   0
   2   6  12  701.34    5.79   0
  -2   6 -12  859.80    5.74   0
  -2  -6 -12  939.06    6.83   0
   4  -6  12   61.48    2.39   0
   4   6  12   50.36    2.67   0
   4   6  12   52.73    3.02   0
   4  -6  12   43.99    3.23   0
  -4   6 -12   53.99    2.38   0
  -4  -6 -12   50.03    3.26   0
   6  -6  12  338.95    3.86   0
   6   6  12  474.04    5.64   0
   6  -6  12  471.69    6.05   0
   6   6  12  437.84    4.98   0
  -6   6 -12  507.74    5.04   0
  -6  -6 -12  497.28    6.29   0
  -5   7  12   10.94    3.48   0
   5   7 -12    9.61    2.69   0
  -5  -7  12    8.64    2.86   0
  -3   7  12   21.96    3.01   0
  -3  -7  12   25.35    2.24   0
   3   7 -12   20.71    3.34   0
  -1   7  12   62.48    3.08   0
  -1  -7  12   65.16    2.39   0
   1   7 -12   52.47    2.51   0
   1   7  12    0.57    2.79   0
   1  -7  12   -1.11    1.91   0
   1   7  12    2.79    2.36   0
  -1  -7 -12    1.00    2.33   0
  -1   7 -12   -0.41    2.91   0
   3   7  12   11.88    2.96   0
   3   7  12    6.28    2.55   0
   3  -7  12   13.21    3.08   0
   3  -7  12   11.59    2.78   0
  -3  -7 -12   10.00    3.18   0
  -3   7 -12   11.66    2.72   0
   5  -7  12   -0.27    2.25   0
   5   7  12    1.12    2.89   0
   5  -7  12   -2.30    2.89   0
   5   7  12   -0.18    2.50   0
  -5   7 -12   -2.12    3.02   0
  -4  -8  12  236.91    4.41   0
  -4   8  12  211.42    4.26   0
   4   8 -12  220.93    4.04   0
  -2   8  12   27.28    3.44   0
   2   8 -12   21.24    2.52   0
  -2  -8  12   27.84    2.88   0
   0   8  12  344.46    4.15   0
   0   8  12  429.40    5.95   0
   0   8 -12  423.00    4.36   0
   0  -8  12  450.86    4.21   0
   2  -8  12   56.67    2.43   0
   2   8  12   39.25    2.72   0
   2   8  12   45.22    3.98   0
  -2   8 -12   54.09    3.34   0
  -4   8 -12  351.16    4.60   0
   4  -8  12  334.91    3.76   0
   4   8  12  312.96    4.43   0
   4   8  12  305.28    5.01   0
   4  -8  12  317.41    6.11   0
  -3   9  12    3.60    3.95   0
  -3  -9  12    4.95    2.67   0
   3   9 -12    6.82    2.99   0
  -3   9  12    3.98    4.23   0
  -1   9  12    7.05    2.77   0
  -1  -9  12    4.43    2.43   0
  -1   9  12    0.55    3.20   0
   1   9 -12    0.94    3.64   0
   1   9  12   15.60    2.83   0
   1  -9  12   19.88    3.01   0
   1   9  12   21.20    3.39   0
  -1   9 -12   33.48    2.80   0
  -3   9 -12    1.46    3.76   0
   3   9  12    0.26    4.15   0
   3   9  12    1.05    4.61   0
   3  -9  12    0.39    3.19   0
   3  -9  12    0.18    2.63   0
   7   1 -13    2.21    3.17   0
  -7  -1  13    2.06    2.38   0
  -7   1  13   -0.71    2.48   0
   7  -1 -13    1.13    3.15   0
   5  -1 -13    1.66    1.99   0
  -5  -1  13    3.02    2.50   0
   5   1 -13    1.76    2.00   0
  -5   1  13    0.49    1.94   0
  -3  -1  13   75.40    3.06   0
   3  -1 -13   72.73    2.71   0
   3   1 -13   75.24    2.55   0
  -3   1  13   70.64    3.08   0
  -1  -1  13   19.77    2.02   0
   1  -1 -13   27.14    2.05   0
   1   1 -13   18.60    2.20   0
  -1   1  13   25.30    2.43   0
   1  -1  13    3.25    1.73   0
  -1  -1 -13    2.87    2.09   0
  -1   1 -13   -5.22    2.79   0
   1   1  13    5.11    1.72   0
   3   1  13   24.59    2.04   0
  -3  -1 -13   27.29    2.24   0
   3  -1  13   24.85    1.94   0
  -3   1 -13   22.23    2.18   0
   3   1  13   20.99    2.11   0
   5   1  13    0.61    1.84   0
  -5  -1 -13    1.43    2.08   0
  -5   1 -13    2.33    2.05   0
   5  -1  13    3.07    1.87   0
   5   1  13    1.56    2.05   0
   5  -1  13   -2.92    1.99   0
  -7  -1 -13   -1.31    2.61   0
  -7   1 -13    1.10    3.10   0
   7   1  13   -1.59    2.31   0
   7   1  13   -0.74    2.66   0
   7  -1  13    0.15    3.53   0
   7  -1  13    1.71    2.16   0
   8   2 -13    0.11    2.94   0
  -8  -2  13    2.62    3.42   0
  -8   2  13   -0.30    3.95   0
   8  -2 -13    0.01    4.05   0
   6   2 -13   -0.85    2.25   0
  -6  -2  13    4.38    2.96   0
  -6   2  13   -2.66    3.20   0
   6  -2 -13    1.50    3.25   0
   4  -2 -13    2.43    2.06   0
  -4  -2  13    5.26    2.00   0
   4   2 -13    2.66    2.16   0
  -4   2  13   -2.30    2.67   0
   2  -2 -13   20.82    2.94   0
  -2  -2  13   25.18    2.77   0
   2   2 -13   17.50    2.94   0
  -2   2  13   20.08    2.15   0
   0  -2 -13   42.29    2.43   0
   0  -2  13   40.94    2.22   0
   0   2 -13   47.22    2.36   0
   0   2  13   37.65    2.35   0
  -2  -2 -13   13.25    2.29   0
   2  -2  13   11.06    2.66   0
  -2   2 -13   13.88    2.13   0
   2   2  13   22.38    2.63   0
   4   2  13   24.06    2.56   0
  -4  -2 -13   22.12    2.12   0
  -4   2 -13   15.72    2.85   0
   4  -2  13   11.74    2.60   0
   4   2  13    8.33    2.20   0
   4  -2  13   12.52    2.17   0
  -6  -2 -13    0.81    2.44   0
   6   2  13   -0.88    2.16   0
  -6   2 -13    1.06    2.29   0
   6   2  13    0.45    2.43   0
   6  -2  13   -2.14    2.45   0
   6  -2  13    1.73    2.03   0
  -8  -2 -13    1.27    2.99   0
   8  -2  13    0.27    3.38   0
  -8   2 -13    0.90    2.90   0
   8   2  13    1.85    3.80   0
   8  -2  13    1.00    4.06   0
   8   2  13    0.67    3.22   0
   7   3 -13    0.00    3.30   0
  -7  -3  13    1.12    3.09   0
  -7   3  13   -0.26    3.24   0
   7  -3 -13    3.05    3.70   0
   5   3 -13    0.90    2.12   0
  -5  -3  13    0.69    2.70   0
  -5   3  13   -2.24    2.20   0
   5  -3 -13   -2.32    2.23   0
   3  -3 -13    1.81    1.93   0
  -3  -3  13    7.51    2.59   0
   3   3 -13    4.16    2.04   0
  -3   3  13   -2.13    2.11   0
   1  -3 -13    4.86    1.99   0
  -1  -3  13    0.81    1.82   0
   1   3 -13    1.72    2.42   0
  -1   3  13   -2.73    2.61   0
  -1  -3 -13    7.16    2.08   0
   1  -3  13    6.58    1.79   0
  -1   3 -13   -1.28    2.68   0
   1   3  13    4.14    2.00   0
  -3  -3 -13   49.77    3.05   0
  -3   3 -13   49.79    2.42   0
   3  -3  13   39.95    2.11   0
   3   3  13   40.54    3.13   0
   3   3  13   41.91    2.16   0
   5   3  13   18.62    2.81   0
  -5  -3 -13   21.69    2.40   0
  -5   3 -13   23.58    2.26   0
   5   3  13   14.18    3.10   0
   5  -3  13   15.27    2.38   0
   5  -3  13   15.32    2.02   0
  -7  -3 -13    2.75    3.37   0
   7   3  13    1.66    2.37   0
   7  -3  13    5.51    2.26   0
   7   3  13    2.82    2.81   0
  -7   3 -13    7.94    3.44   0
   7  -3  13    5.77    2.82   0
   6   4 -13    4.50    2.59   0
  -6   4  13    3.77    3.44   0
  -6  -4  13    7.28    2.41   0
   6  -4 -13    5.97    3.26   0
   4   4 -13    6.65    2.19   0
  -4   4  13    2.81    2.14   0
  -4  -4  13    2.82    2.73   0
   4  -4 -13    5.40    2.97   0
   2  -4 -13   76.72    2.58   0
   2   4 -13   62.63    2.49   0
  -2   4  13   74.99    2.39   0
  -2  -4  13   79.74    3.03   0
   0  -4 -13    5.93    2.04   0
   0   4 -13    7.69    1.88   0
   0   4  13    4.94    1.94   0
   0  -4  13   14.60    1.87   0
  -2  -4 -13   -2.10    2.86   0
  -2   4 -13    1.40    1.92   0
   2   4  13   -3.37    1.99   0
   2  -4  13    1.04    1.87   0
   2   4  13   -2.60    2.08   0
   4  -4  13   40.39    2.19   0
  -4  -4 -13   49.54    2.61   0
  -4   4 -13   45.37    2.86   0
   4   4  13   37.74    2.52   0
   4  -4  13   42.05    3.02   0
   4   4  13   45.18    2.89   0
  -6  -4 -13    9.24    2.82   0
   6   4  13    8.95    2.42   0
   6  -4  13    5.47    3.09   0
   6   4  13    7.56    3.33   0
   6  -4  13    6.41    3.33   0
  -6   4 -13    6.69    3.37   0
  -7  -5  13    3.27    3.43   0
   7   5 -13    5.15    3.78   0
  -7   5  13    4.10    2.99   0
   5   5 -13    1.02    3.13   0
  -5   5  13    4.61    2.46   0
   5  -5 -13    2.53    3.13   0
  -5  -5  13    2.36    2.31   0
  -3   5  13   -1.02    2.66   0
   3   5 -13   -0.33    2.20   0
  -3  -5  13   -1.11    2.48   0
   3  -5 -13    2.78    2.77   0
  -1   5  13   15.98    2.05   0
   1   5 -13   12.68    2.64   0
  -1  -5  13   16.04    1.99   0
   1  -5 -13   13.27    2.27   0
  -1  -5 -13   -3.31    3.08   0
   1  -5  13    1.02    2.27   0
   1   5  13   -0.11    2.10   0
  -1   5 -13    3.01    2.47   0
   1   5  13    0.66    2.09   0
  -3  -5 -13    0.65    3.07   0
   3  -5  13    2.37    2.51   0
   3   5  13   -0.90    2.10   0
   3   5  13   -3.28    2.29   0
  -3   5 -13   -3.93    2.77   0
  -5  -5 -13    4.68    3.54   0
   5  -5  13   10.26    2.20   0
   5   5  13    1.24    2.63   0
   5  -5  13    8.98    2.66   0
  -5   5 -13    7.45    2.36   0
   5   5  13    5.77    2.36   0
   7   5  13    0.94    3.79   0
   7   5  13    1.28    4.04   0
   7  -5  13   -0.89    3.27   0
  -7   5 -13    0.29    2.92   0
   7  -5  13    0.43    3.51   0
  -7  -5 -13   -0.61    3.97   0
  -6  -6  13   32.91    2.81   0
   6   6 -13   28.70    3.85   0
  -6   6  13   27.58    3.07   0
  -4  -6  13   23.64    2.37   0
  -4   6  13   25.43    2.66   0
   4   6 -13   19.79    3.49   0
  -2  -6  13   53.63    2.36   0
  -2   6  13   49.29    3.25   0
   2   6 -13   51.06    2.53   0
   2  -6 -13   56.42    3.12   0
   0  -6  13   51.47    2.40   0
   0   6  13   44.26    3.11   0
   0   6 -13   42.75    2.40   0
   0  -6 -13   51.96    3.50   0
   2  -6  13    1.99    2.44   0
   2   6  13    4.95    2.15   0
   2   6  13    2.07    3.19   0
  -2   6 -13    4.74    2.02   0
  -2  -6 -13    3.17    2.29   0
   4  -6  13    2.38    2.17   0
   4   6  13    2.28    2.71   0
   4   6  13    2.84    3.27   0
   4  -6  13    4.16    3.56   0
  -4   6 -13    5.00    2.41   0
  -4  -6 -13    3.68    2.61   0
   6   6  13   16.27    4.38   0
   6  -6  13   14.58    4.29   0
  -6   6 -13   15.98    2.88   0
   6  -6  13    9.63    2.58   0
   6   6  13   14.12    2.85   0
  -6  -6 -13   21.04    4.33   0
  -5   7  13    3.99    2.91   0
   5   7 -13    3.60    2.94   0
  -5  -7  13    5.82    3.18   0
  -3   7  13    3.43    2.52   0
  -3  -7  13    1.81    2.29   0
   3   7 -13    2.29    3.16   0
  -1  -7  13    6.60    2.10   0
  -1   7  13   11.16    2.29   0
   1   7 -13    5.72    2.24   0
   1  -7 -13    5.26    2.47   0
   1   7  13   10.99    2.40   0
   1  -7  13   15.42    2.80   0
   1   7  13    5.64    2.60   0
  -1   7 -13   19.94    2.30   0
  -1  -7 -13   19.06    2.65   0
   3   7  13    1.19    2.49   0
   3   7  13   -0.59    2.80   0
   3  -7  13    1.22    3.05   0
   3  -7  13    0.51    2.68   0
  -3   7 -13    1.49    2.44   0
  -3  -7 -13   -2.32    3.42   0
   5  -7  13    0.86    2.54   0
   5   7  13   -0.49    3.33   0
   5  -7  13    0.39    3.10   0
   5   7  13    1.07    2.82   0
  -5   7 -13    0.16    2.78   0
  -5  -7 -13    3.47    3.15   0
  -4   8  13   13.52    3.08   0
   4   8 -13    9.59    3.09   0
  -4  -8  13   16.74    2.79   0
  -2   8  13   54.97    2.95   0
   2   8 -13   52.02    2.99   0
  -2  -8  13   64.67    3.34   0
   0   8  13   29.70    2.80   0
   0   8  13   29.29    3.25   0
   0   8 -13   26.16    3.25   0
   0  -8  13   32.56    2.52   0
   2  -8  13   51.90    2.66   0
   2   8  13   37.27    3.91   0
   2   8  13   38.86    3.99   0
  -2   8 -13   45.01    2.87   0
   4  -8  13   39.20    2.82   0
   4   8  13   34.23    3.66   0
   4   8  13   33.52    3.31   0
   4  -8  13   42.41    4.35   0
  -4   8 -13   48.89    3.09   0
  -1  -9  13    5.46    2.71   0
  -1   9  13    4.52    3.09   0
   1  -9  13   -2.29    3.31   0
   1   9  13    1.11    3.04   0
  -1   9 -13   -0.12    3.55   0
  -8   0  14    4.88    4.23   0
   8   0 -14    5.40    3.33   0
  -6   0  14  219.32    3.78   0
   6   0 -14  214.01    3.79   0
  -4   0  14  106.79    2.76   0
   4   0 -14   83.69    2.67   0
  -2   0  14  512.98    4.58   0
   2   0 -14  531.65    5.22   0
   0   0  14  123.53    2.64   0
   0   0 -14  112.39    3.11   0
   2   0  14  310.34    3.66   0
  -2   0 -14  352.75    4.49   0
   4   0  14   24.52    2.12   0
  -4   0 -14   30.67    3.15   0
   4   0  14   21.41    2.43   0
  -6   0 -14   61.89    2.89   0
   6   0  14   72.70    2.71   0
   6   0  14   57.27    3.74   0
  -8   0 -14   12.65    3.34   0
   8   0  14   10.33    4.54   0
   8   0  14    8.38    2.74   0
   7   1 -14   12.72    2.84   0
  -7  -1  14   15.92    3.36   0
  -7   1  14   10.55    3.34   0
   7  -1 -14   14.03    3.85   0
   5  -1 -14    2.68    2.31   0
  -5  -1  14    1.30    2.22   0
   5   1 -14   -2.20    3.04   0
  -5   1  14    0.79    2.74   0
  -3  -1  14   40.05    2.20   0
   3  -1 -14   42.33    2.31   0
   3   1 -14   38.23    2.80   0
  -3   1  14   41.71    2.21   0
  -1  -1  14  117.84    3.01   0
   1  -1 -14  121.26    2.84   0
   1   1 -14  119.52    3.22   0
  -1   1  14  113.79    2.76   0
   1   1  14   46.73    2.61   0
   1  -1  14   66.95    2.26   0
  -1  -1 -14   40.62    2.16   0
  -1   1 -14   59.68    2.78   0
   3   1  14   45.36    2.18   0
  -3  -1 -14   43.89    3.08   0
   3  -1  14   45.26    2.83   0
  -3   1 -14   49.83    3.13   0
   3   1  14   42.41    3.04   0
  -5  -1 -14    8.65    2.37   0
   5   1  14    9.66    2.11   0
  -5   1 -14   12.70    2.36   0
   5  -1  14    9.86    2.81   0
   5   1  14    4.32    2.34   0
   5  -1  14    7.99    2.36   0
  -7  -1 -14    1.47    3.84   0
  -7   1 -14   -1.66    2.83   0
   7   1  14    1.27    3.38   0
   7   1  14    2.23    3.56   0
   7  -1  14    4.36    3.55   0
   7  -1  14    0.75    2.40   0
   6   2 -14   73.94    3.11   0
  -6  -2  14   70.39    3.74   0
  -6   2  14   76.14    3.04   0
   6  -2 -14   79.05    3.12   0
   4  -2 -14  121.19    3.00   0
  -4  -2  14  134.06    2.99   0
   4   2 -14  127.96    3.52   0
  -4   2  14  127.78    3.55   0
   2  -2 -14   36.46    2.49   0
  -2  -2  14   40.68    2.95   0
   2   2 -14   48.52    3.06   0
  -2   2  14   34.46    2.76   0
   0  -2 -14  649.11    5.50   0
   0  -2  14  668.60    4.95   0
   0   2 -14  652.09    5.56   0
   0   2  14  648.69    5.25   0
  -2  -2 -14   39.71    2.37   0
   2  -2  14   37.91    2.20   0
  -2   2 -14   46.25    3.04   0
   2   2  14   41.28    2.99   0
   4   2  14  168.37    3.05   0
  -4  -2 -14  170.22    3.35   0
  -4   2 -14  192.51    3.30   0
   4  -2  14  176.32    3.06   0
   4   2  14  146.20    3.10   0
   4  -2  14  171.67    3.87   0
  -6  -2 -14   95.43    3.39   0
   6   2  14   86.72    2.90   0
  -6   2 -14   99.19    3.20   0
   6   2  14   86.12    3.78   0
   6  -2  14   87.09    3.17   0
   6  -2  14   95.71    2.89   0
   7   3 -14    0.63    3.60   0
  -7  -3  14   -0.54    2.69   0
  -7   3  14    1.53    3.53   0
   7  -3 -14   -0.56    3.00   0
   5   3 -14   -0.83    2.95   0
  -5  -3  14   -0.50    2.18   0
  -5   3  14   -0.75    2.23   0
   5  -3 -14   -0.27    2.96   0
   3  -3 -14    6.34    2.25   0
   3   3 -14    6.35    2.97   0
  -3  -3  14    7.81    2.05   0
  -3   3  14    8.77    2.11   0
   1  -3 -14  129.38    2.94   0
  -1  -3  14  159.41    3.50   0
   1   3 -14  118.65    2.82   0
  -1   3  14  136.14    3.43   0
  -1  -3 -14  163.65    3.22   0
   1  -3  14  150.88    2.82   0
  -1   3 -14  154.38    2.98   0
   1   3  14  139.06    2.92   0
  -3  -3 -14   28.47    2.42   0
  -3   3 -14   28.02    2.34   0
   3  -3  14   26.63    2.15   0
   3   3  14   29.79    2.90   0
   3   3  14   28.15    2.29   0
   5   3  14    0.80    2.15   0
  -5  -3 -14    3.08    3.00   0
  -5   3 -14   -0.49    2.26   0
   5   3  14    0.08    2.36   0
   5  -3  14    0.01    2.38   0
   5  -3  14    0.58    2.06   0
  -7  -3 -14    2.84    3.10   0
   7  -3  14    1.89    3.40   0
   7   3  14    0.43    2.67   0
  -7   3 -14    1.56    3.87   0
   7   3  14    3.04    3.11   0
   7  -3  14    0.92    3.14   0
   6   4 -14   83.84    3.44   0
  -6   4  14   79.12    3.77   0
  -6  -4  14   90.90    3.35   0
   6  -4 -14  100.75    3.46   0
   4   4 -14   26.31    2.56   0
  -4   4  14   29.74    2.53   0
  -4  -4  14   33.07    3.02   0
   4  -4 -14   28.29    2.64   0
   2  -4 -14  183.15    3.39   0
   2   4 -14  190.84    3.37   0
  -2   4  14  178.21    3.15   0
  -2  -4  14  202.55    3.54   0
   0  -4 -14    4.83    2.17   0
   0   4 -14    5.33    2.13   0
   0   4  14    9.10    2.05   0
   0  -4  14    9.32    2.70   0
  -2  -4 -14  342.45    4.16   0
  -2   4 -14  326.58    3.82   0
   2   4  14  312.26    3.87   0
   2  -4  14  376.44    3.85   0
   2   4  14  244.93    3.73   0
   4  -4  14  111.19    3.22   0
  -4  -4 -14  110.18    3.91   0
  -4   4 -14  107.64    2.96   0
   4   4  14   99.58    3.08   0
   4  -4  14  104.61    3.20   0
   4   4  14   96.94    2.88   0
  -6  -4 -14   80.77    3.50   0
   6   4  14   75.22    3.13   0
   6  -4  14   75.79    2.89   0
   6   4  14   68.68    3.35   0
  -6   4 -14   85.40    4.07   0
   6  -4  14   86.99    3.55   0
   5   5 -14   43.35    3.08   0
  -5   5  14   37.62    3.44   0
   5  -5 -14   41.46    3.00   0
  -5  -5  14   37.04    2.69   0
   3   5 -14   24.22    2.97   0
  -3   5  14   16.47    2.37   0
  -3  -5  14   26.52    2.83   0
   3  -5 -14   23.46    2.56   0
   1   5 -14    4.42    2.80   0
  -1   5  14    4.71    2.14   0
  -1  -5  14    4.28    2.06   0
   1  -5 -14    4.47    2.34   0
  -1  -5 -14  109.58    3.69   0
  -1   5 -14   96.28    2.75   0
   1   5  14  107.19    2.80   0
   1   5  14   94.63    2.97   0
   1  -5  14  102.10    2.65   0
  -3  -5 -14    1.96    2.38   0
   3  -5  14    0.18    2.06   0
  -3   5 -14    1.92    2.22   0
   3   5  14    1.59    2.48   0
   3   5  14    0.72    2.73   0
  -5  -5 -14    7.58    2.90   0
   5  -5  14    4.38    2.38   0
   5   5  14    2.34    3.94   0
  -5   5 -14    7.04    3.22   0
   5  -5  14    8.98    3.58   0
   5   5  14    6.01    3.49   0
  -4  -6  14  167.25    3.45   0
   4   6 -14  132.78    3.56   0
  -4   6  14  173.94    4.08   0
  -2  -6  14   31.22    3.31   0
  -2   6  14   28.52    2.65   0
   2   6 -14   21.45    2.63   0
   2  -6 -14   30.89    2.78   0
   0  -6  14  206.59    3.58   0
   0   6  14  170.88    3.70   0
   0   6 -14  179.75    3.93   0
   0  -6 -14  212.45    3.65   0
   2  -6  14    3.51    2.22   0
   2   6  14    0.80    2.49   0
  -2   6 -14    8.00    3.04   0
   2   6  14    1.33    3.72   0
  -2  -6 -14    3.91    3.62   0
   4  -6  14   72.23    2.80   0
   4   6  14   57.24    3.84   0
  -4   6 -14   65.00    3.44   0
   4   6  14   61.71    3.05   0
   4  -6  14   56.58    4.24   0
  -4  -6 -14   66.10    3.94   0
  -3  -7  14   -0.09    3.21   0
  -3   7  14    4.09    3.55   0
   3   7 -14    5.00    2.87   0
  -1  -7  14   38.49    2.56   0
  -1   7  14   34.45    3.39   0
   1   7 -14   36.46    2.73   0
   1  -7 -14   15.77    4.36   0
   1  -7  14   17.62    2.45   0
   1   7  14   10.66    2.70   0
  -1   7 -14   16.58    3.57   0
   1   7  14    1.73    2.93   0
  -1  -7 -14   16.11    3.98   0
   3   7  14   23.85    2.90   0
   3   7  14   23.09    3.94   0
   3  -7  14   23.86    2.63   0
  -3   7 -14   33.64    3.49   0
   3  -7  14   19.62    3.20   0
  -3  -7 -14   30.05    3.23   0
  -2   8  14  103.34    4.50   0
   0   8  14    0.25    3.07   0
   0   8 -14    3.15    2.93   0
   0   8  14    0.26    3.39   0
   0  -8  14   -0.50    2.68   0
   7   1 -15    2.78    3.24   0
  -7  -1  15    4.95    3.08   0
  -7   1  15    1.96    3.03   0
   5  -1 -15   -0.76    3.26   0
   5   1 -15   -0.61    3.29   0
  -5  -1  15    0.52    2.49   0
  -5   1  15    1.27    2.48   0
   3  -1 -15    4.37    2.85   0
  -3  -1  15   -3.64    2.92   0
   3   1 -15    0.02    2.20   0
  -3   1  15    2.48    2.24   0
  -1  -1  15   19.95    2.18   0
   1  -1 -15   15.39    2.18   0
   1   1 -15   18.76    2.95   0
  -1   1  15   19.57    2.12   0
   1   1  15   10.13    2.73   0
  -1  -1 -15   14.86    2.19   0
   1  -1  15   11.96    2.73   0
  -1   1 -15    9.86    2.78   0
   3   1  15    2.87    2.03   0
  -3  -1 -15    6.58    2.39   0
   3  -1  15    8.44    2.04   0
  -3   1 -15    7.20    2.91   0
   3   1  15   13.18    2.27   0
  -5  -1 -15   17.42    2.73   0
   5   1  15    9.63    2.43   0
  -5   1 -15   15.88    3.61   0
   5  -1  15   16.28    2.38   0
   5   1  15    8.52    2.71   0
   5  -1  15   15.24    2.73   0
   7   1  15    1.43    2.88   0
   7   1  15    2.14    3.30   0
   7  -1  15    2.22    3.27   0
   7  -1  15    2.11    2.88   0
   6   2 -15   20.22    3.07   0
  -6  -2  15   23.28    3.42   0
  -6   2  15   22.97    2.94   0
   6  -2 -15   17.77    3.07   0
   4  -2 -15    2.95    3.01   0
   4   2 -15    4.35    2.40   0
  -4  -2  15    5.03    2.21   0
  -4   2  15    2.97    2.30   0
   2  -2 -15   -0.75    2.30   0
  -2  -2  15   -1.58    2.70   0
   2   2 -15   -0.12    2.81   0
  -2   2  15    0.20    2.19   0
   0  -2 -15    5.54    2.77   0
   0  -2  15   -1.82    1.99   0
   0   2 -15   -1.34    2.16   0
   0   2  15    0.42    1.99   0
   2   2  15    0.88    2.83   0
  -2  -2 -15   -1.07    2.32   0
  -2   2 -15    0.12    2.16   0
   2  -2  15    0.05    2.53   0
   4   2  15   -0.82    2.06   0
  -4  -2 -15   -0.91    2.41   0
  -4   2 -15    0.43    2.31   0
   4  -2  15    1.20    2.12   0
   4   2  15   -0.90    2.54   0
   4  -2  15    0.30    2.41   0
  -6  -2 -15    4.66    4.00   0
   6   2  15    2.77    2.63   0
  -6   2 -15    5.99    3.82   0
   6   2  15    2.97    3.06   0
   6  -2  15    4.74    3.75   0
   6  -2  15    4.53    2.58   0
   5   3 -15    4.30    3.84   0
  -5  -3  15   11.20    3.23   0
  -5   3  15    6.15    2.73   0
   5  -3 -15   -1.64    3.59   0
   3  -3 -15   12.94    3.41   0
   3   3 -15    9.14    3.16   0
  -3  -3  15   13.51    2.21   0
  -3   3  15   13.60    2.33   0
   1  -3 -15   13.72    2.98   0
   1   3 -15   12.31    2.22   0
  -1  -3  15   12.78    2.13   0
  -1   3  15   12.42    2.13   0
  -1  -3 -15    7.98    3.15   0
  -1   3 -15    6.94    2.28   0
   1  -3  15   12.77    2.08   0
   1   3  15    7.74    2.22   0
  -3  -3 -15    2.13    2.41   0
  -3   3 -15   -0.36    2.26   0
   3  -3  15   -1.07    2.14   0
   3   3  15   -0.50    2.40   0
   3   3  15   -0.45    2.13   0
   5   3  15    1.33    3.09   0
  -5  -3 -15   -3.43    3.83   0
  -5   3 -15   -0.95    3.24   0
   5   3  15    0.81    2.78   0
   5  -3  15   -1.13    2.82   0
   5  -3  15    2.47    2.42   0
   4   4 -15   32.73    3.71   0
  -4  -4  15   38.19    2.64   0
  -4   4  15   36.12    2.72   0
   4  -4 -15   37.93    2.95   0
   2  -4 -15   -0.83    2.41   0
   2   4 -15    0.56    2.85   0
  -2  -4  15   -1.34    2.18   0
  -2   4  15    1.58    2.23   0
   0  -4 -15   34.41    2.65   0
   0   4 -15   35.31    2.53   0
   0  -4  15   30.99    2.89   0
   0   4  15   33.08    2.43   0
  -2  -4 -15   29.80    2.57   0
  -2   4 -15   35.79    2.55   0
   2  -4  15   32.05    2.27   0
   2   4  15   38.21    3.41   0
   2   4  15   22.71    2.90   0
   4  -4  15   -2.78    2.98   0
  -4  -4 -15    0.19    2.71   0
  -4   4 -15    2.76    2.60   0
   4   4  15    2.43    2.78   0
   4  -4  15    1.12    2.80   0
   4   4  15    0.77    2.43   0
   5   5 -15   -1.47    3.20   0
  -5   5  15   -0.25    3.01   0
   5  -5 -15    0.96    3.93   0
  -5  -5  15    0.18    2.87   0
   3   5 -15    4.57    2.71   0
  -3   5  15    4.85    2.64   0
  -3  -5  15   -4.50    3.16   0
   3  -5 -15    3.67    2.81   0
   1   5 -15    8.97    3.09   0
  -1   5  15    3.58    2.53   0
  -1  -5  15    6.25    2.43   0
   1  -5 -15    9.04    2.74   0
  -1  -5 -15    0.11    3.61   0
  -1   5 -15   -0.28    2.36   0
   1   5  15   -0.74    3.00   0
   1   5  15    0.06    3.23   0
   1  -5  15    0.46    2.21   0
  -3  -5 -15    8.77    3.82   0
   3  -5  15   12.99    2.49   0
  -3   5 -15   15.15    2.65   0
   3   5  15    5.36    2.93   0
   3   5  15    8.95    2.53   0
  -5  -5 -15    1.13    4.50   0
   5  -5  15    0.11    2.76   0
  -5   5 -15    4.86    3.04   0
   5   5  15   15.49    3.38   0
   5  -5  15    0.00    4.05   0
   5   5  15   -0.36    3.59   0
   4   6 -15    2.55    3.16   0
  -4   6  15   -0.31    3.07   0
  -2  -6  15   18.35    3.72   0
   2   6 -15   19.19    2.91   0
  -2   6  15   20.52    2.77   0
   2  -6 -15   19.82    3.02   0
   0  -6  15   43.75    3.56   0
   0   6  15   34.83    2.78   0
   0   6 -15   41.13    3.42   0
   0  -6 -15   37.56    3.07   0
   2  -6  15   27.42    2.68   0
  -2   6 -15   38.87    2.94   0
   2   6  15   23.90    2.89   0
   2   6  15   42.18    4.29   0
  -2  -6 -15   29.57    4.28   0
  -4   6 -15    0.20    3.00   0
   4  -6  15    1.09    4.11   0
   4   6  15   -0.22    3.65   0
  -1  -7  15    0.85    2.78   0
  -1   7  15    0.18    2.96   0
   1   7 -15   -1.13    3.04   0
   1  -7 -15    0.50    3.36   0
   1  -7  15    6.88    3.66   0
   1   7  15    5.61    3.00   0
  -1   7 -15   13.79    3.72   0
   1   7  15    0.50    3.40   0
  -1  -7 -15   10.83    3.28   0
  -4   0  16  566.38    4.98   0
   4   0 -16  390.99    4.58   0
  -2   0  16   19.55    2.78   0
   2   0 -16   12.58    2.38   0
   0   0  16  512.72    4.47   0
   0   0 -16  517.39    4.72   0
   2   0  16   34.69    2.37   0
  -2   0 -16   26.60    2.45   0
  -4   0 -16  320.15    4.15   0
   4   0  16  382.67    4.19   0
   4   0  16  390.05    5.02   0
   5  -1 -16   -0.28    2.90   0
   5   1 -16    0.19    3.04   0
  -5  -1  16    0.77    3.68   0
  -5   1  16    0.62    2.72   0
   3  -1 -16   -4.36    3.22   0
  -3  -1  16   -2.53    2.42   0
   3   1 -16    1.56    3.13   0
  -3   1  16    1.28    2.48   0
  -1   1  16    3.11    2.24   0
   1  -1 -16    2.28    2.97   0
  -1  -1  16    0.33    2.74   0
   1   1 -16    2.58    3.12   0
   1   1  16   64.44    3.30   0
  -1  -1 -16   56.87    2.72   0
   1  -1  16   65.23    3.08   0
  -1   1 -16   67.90    2.74   0
   3   1  16   38.48    3.35   0
  -3  -1 -16   40.09    3.44   0
  -3   1 -16   46.36    2.83   0
   3  -1  16   38.91    2.53   0
   3   1  16   25.94    3.35   0
  -5  -1 -16    0.39    3.52   0
   5   1  16    4.07    2.61   0
  -5   1 -16    0.73    2.85   0
   5  -1  16   -3.19    3.60   0
   5   1  16    2.06    3.06   0
   5  -1  16    1.14    3.03   0
   4  -2 -16    0.80    2.72   0
   4   2 -16    1.57    2.73   0
  -4  -2  16   -0.35    3.61   0
  -4   2  16    2.53    3.15   0
   2  -2 -16  639.93    5.61   0
   2   2 -16  592.11    5.50   0
  -2  -2  16  625.09    5.09   0
  -2   2  16  616.98    5.25   0
   0  -2 -16    2.00    2.89   0
   0   2 -16    2.42    2.28   0
   0  -2  16   -0.15    2.16   0
   0   2  16    2.06    2.26   0
   2   2  16  399.75    4.84   0
  -2  -2 -16  341.46    4.25   0
  -2   2 -16  312.28    4.10   0
   2  -2  16  381.74    4.46   0
   4   2  16   -0.09    3.38   0
  -4  -2 -16   -0.25    3.42   0
  -4   2 -16    1.80    2.65   0
   4  -2  16    0.34    3.00   0
   4   2  16   -0.72    2.76   0
   4  -2  16   -0.19    2.84   0
   5   3 -16    4.06    3.15   0
  -5  -3  16    2.32    3.57   0
  -5   3  16    2.05    3.66   0
   5  -3 -16    2.72    3.20   0
   3  -3 -16    2.50    2.77   0
   3   3 -16    4.32    3.24   0
  -3  -3  16    1.81    2.65   0
  -3   3  16    0.83    2.57   0
   1  -3 -16    1.26    2.49   0
   1   3 -16    5.16    2.63   0
  -1  -3  16    3.98    2.42   0
  -1   3  16    2.97    3.03   0
  -1  -3 -16    2.81    3.50   0
  -1   3 -16   -2.78    3.12   0
   1  -3  16    1.28    3.10   0
   1   3  16    3.38    2.33   0
   3   3  16   36.42    3.53   0
  -3  -3 -16   47.15    3.01   0
  -3   3 -16   55.26    3.51   0
   3  -3  16   40.72    3.17   0
   3   3  16   49.26    3.14   0
  -5  -3 -16    5.69    4.34   0
   5   3  16    1.42    3.91   0
  -5   3 -16   -0.12    4.17   0
   5   3  16    4.47    3.26   0
   5  -3  16    3.26    3.26   0
   5  -3  16    3.12    2.75   0
   4   4 -16  439.04    5.45   0
  -4  -4  16  459.55    5.26   0
  -4   4  16  463.66    4.82   0
   4  -4 -16  487.20    5.14   0
   2  -4 -16   -1.30    2.74   0
   2   4 -16   -0.99    2.70   0
  -2  -4  16    0.78    3.07   0
  -2   4  16    1.21    2.61   0
   0  -4 -16  406.68    4.56   0
   0   4 -16  414.63    4.84   0
   0  -4  16  434.09    4.43   0
   0   4  16  373.26    4.61   0
  -2  -4 -16   -0.13    2.77   0
  -2   4 -16    1.63    2.68   0
   2   4  16    0.52    2.78   0
   2  -4  16    0.09    2.39   0
   2   4  16   -0.68    2.55   0
   4   4  16  149.75    3.61   0
   4  -4  16  161.35    4.07   0
  -4  -4 -16  168.34    5.02   0
  -4   4 -16  175.43    3.86   0
   4   4  16  167.72    4.12   0
   4  -4  16  170.25    4.67   0
   3   5 -16    1.22    3.13   0
  -3   5  16   -1.13    3.02   0
  -3  -5  16   -0.28    2.88   0
   3  -5 -16    0.74    3.24   0
   1   5 -16    2.84    3.85   0
  -1   5  16    5.04    2.82   0
  -1  -5  16    6.77    3.63   0
   1  -5 -16    2.16    3.00   0
   1  -5  16   31.07    3.60   0
  -1   5 -16   31.04    2.94   0
   1   5  16   29.14    3.97   0
   1   5  16   26.18    3.20   0
  -1  -5 -16   31.64    3.16   0
  -3  -5 -16    4.18    3.25   0
   3  -5  16    9.55    2.80   0
  -3   5 -16    9.79    3.02   0
   3   5  16    2.24    3.34   0
   3   5  16    3.37    3.64   0
   0  -6  16   -1.60    3.86   0
   0   6 -16   -1.50    3.76   0
   0   6  16    0.18    2.97   0
   0   6  16   -0.24    4.50   0
   0  -6 -16    3.02    3.30   0
  -3   1  17   12.92    3.74   0
   3  -1 -17   14.90    3.65   0
   3   1 -17    9.48    2.98   0
  -3  -1  17   10.37    2.70   0
  -1   1  17   -0.32    2.60   0
   1  -1 -17    0.58    2.80   0
  -1  -1  17    0.03    2.51   0
   1   1 -17    0.53    2.69   0
   1   1  17    0.95    2.49   0
  -1  -1 -17    1.85    2.71   0
  -1   1 -17    0.70    2.72   0
   1  -1  17    0.07    2.52   0
   3   1  17    3.36    2.67   0
  -3  -1 -17    5.21    2.94   0
  -3   1 -17    4.48    2.90   0
   3  -1  17    0.28    3.60   0
   3   1  17   -1.91    4.11   0
   3  -1  17    1.53    3.07   0
   2  -2 -17   19.80    3.68   0
   2   2 -17   17.84    3.52   0
  -2  -2  17   23.48    2.76   0
  -2   2  17   20.75    2.78   0
   0   2  17   -0.98    3.41   0
   0  -2 -17    1.19    2.76   0
   0   2 -17    2.21    2.72   0
   0  -2  17    1.35    2.51   0
   2   2  17    3.60    3.59   0
  -2  -2 -17   -0.30    3.60   0
  -2   2 -17    2.15    2.84   0
   2  -2  17    2.96    3.50   0
   3  -3 -17   -4.38    4.27   0
   3   3 -17    1.09    3.12   0
  -3  -3  17    0.19    2.87   0
  -3   3  17   -0.59    3.61   0
   1  -3 -17   -0.06    2.92   0
   1   3 -17   -4.73    3.66   0
  -1  -3  17    2.68    2.70   0
  -1   3  17    2.27    2.71   0
  -1  -3 -17    9.53    3.01   0
  -1   3 -17   13.54    2.93   0
   1  -3  17    9.09    2.68   0
   1   3  17    8.11    3.35   0
   3   3  17    3.24    3.87   0
  -3  -3 -17    6.42    3.12   0
  -3   3 -17    1.84    3.05   0
   3  -3  17    7.73    2.83   0
   3   3  17    1.09    3.23   0
   0  -4 -17    1.61    4.22   0
   0   4 -17    0.89    3.08   0
   0  -4  17    0.67    2.85   0
   0   4  17    1.04    2.88   0
  -2   4 -17    1.18    3.81   0
   2   4  17    2.22    4.02   0
   0   0  18   51.14    3.69   0
   0   0 -18   51.66    4.33   0
  -1  -1  18    2.85    3.55   0
;
_shelx_hkl_checksum     4283
_shelx_res_file
;
TITL
    mkl-carnallit.res
    created by SHELXL-2016/6 at 14:59:02 on 03-Apr-2020
CELL  0.71073  9.25080  9.51650 13.21740 90.00000 90.05900 90.00000
ZERR 4  0.00220  0.00240  0.00360  0.00000  0.02100  0.00000
LATT 7
SYMM -X, Y, -Z+ 0.50000
SFAC Mg Cl O  K  H
UNIT 4  12  24  4  48
OMIT -3 55
L.S. 20
ACTA
BOND
FMAP 2
PLAN 1
HTAB O3 Cl2_$11
HTAB O3 Cl1_$10
HTAB O2 Cl1_$9
HTAB O2 Cl1_$4
HTAB O1 Cl1_$8
HTAB O1 Cl2_$7
HTAB O3 Cl2_$11
HTAB O3 Cl1_$10
HTAB O2 Cl1_$9
HTAB O2 Cl1_$4
HTAB O1 Cl1_$8
HTAB O1 Cl2_$7
HTAB O3 Cl2_$11
HTAB O3 Cl1_$10
HTAB O2 Cl1_$9
HTAB O2 Cl1_$4
HTAB O1 Cl1_$8
HTAB O1 Cl2_$7
HTAB O3 Cl2_$11
EQIV $11 -x+1, y-1, -z+1/2
HTAB O3 Cl1_$10
EQIV $10 -x+1, -y+1, -z+1
HTAB O2 Cl1_$9
EQIV $9 -x+1, y, -z+1/2
HTAB O2 Cl1_$4
EQIV $4 x+1/2, y-1/2, z
HTAB O1 Cl1_$8
EQIV $8 x+1/2, -y+3/2, z+1/2
HTAB O1 Cl2_$7
EQIV $7 -x+1/2, y-1/2, -z+1/2
HTAB
HTAB O1 Cl2_$7
HTAB O1 Cl1_$8
HTAB O2 Cl1_$4
HTAB O2 Cl1_$9
HTAB O3 Cl1_$10
HTAB O3 Cl2_$11
HTAB O1 Cl2_$7
HTAB O1 Cl1_$8
HTAB O2 Cl1_$4
HTAB O2 Cl1_$9
HTAB O3 Cl1_$10
HTAB O3 Cl2_$11
HTAB O1 Cl2_$7
HTAB O1 Cl1_$8
HTAB O2 Cl1_$4
HTAB O2 Cl1_$9
HTAB O3 Cl1_$10
HTAB O3 Cl2_$11
HTAB O1 Cl2_$7
HTAB O1 Cl1_$8
HTAB O2 Cl1_$4
HTAB O2 Cl1_$9
HTAB O3 Cl1_$10
HTAB O3 Cl2_$11
WGHT    0.037900    1.185400
FVAR       0.43616
MOLE 1
CL1   2    0.251757    0.735161    0.252618    11.00000    0.04177    0.03054 =
         0.02298   -0.00064    0.00064   -0.00969
CL2   2    0.000000    1.000000    0.000000    10.50000    0.02706    0.02424 =
         0.04154    0.00589    0.00006   -0.00093
K1    4    0.000000    0.995722    0.250000    10.50000    0.04052    0.03927 =
         0.03647    0.00000    0.00080    0.00000
MG1   1    1.000000    0.500000    0.500000    10.50000    0.02000    0.01793 =
         0.01683   -0.00107    0.00032   -0.00018
O1    3    0.819614    0.604034    0.549847    11.00000    0.02388    0.04032 =
         0.03637   -0.01438   -0.00021    0.00417
H1A   5    0.745635    0.583799    0.531694    11.00000    0.04389
H1B   5    0.812375    0.648445    0.602003    11.00000    0.06759
O2    3    0.911624    0.486195    0.358279    11.00000    0.04914    0.02600 =
         0.02559   -0.00172   -0.01293    0.00085
H2A   5    0.875231    0.411557    0.331409    11.00000    0.05179
H2B   5    0.883396    0.563318    0.326077    11.00000    0.05129
O3    3    0.906792    0.312309    0.537613    11.00000    0.04354    0.02015 =
         0.03725   -0.00089    0.01455   -0.00425
H3A   5    0.854150    0.306313    0.587595    11.00000    0.04632
H3B   5    0.937262    0.235359    0.523806    11.00000    0.04464
HKLF 4
REM
REM R1 =  0.0347 for    1096 Fo > 4sig(Fo)  and  0.0450 for all    1341 data
REM     78 parameters refined using      0 restraints
END
WGHT      0.0381      1.1948
REM Instructions for potential hydrogen bonds
HTAB O1 Cl2_$7
HTAB O1 Cl1_$8
HTAB O2 Cl1_$4
HTAB O2 Cl1_$9
HTAB O3 Cl1_$10
HTAB O3 Cl2_$11
REM Highest difference peak  0.253,  deepest hole -0.492,  1-sigma level  0.080
Q1    1   1.0024  0.3489  0.3521  11.00000  0.05    0.25
;
_shelx_res_checksum     94800
data_global
_journal_date_recd_electronic     2020-02-19
_journal_date_accepted     2020-04-13
_journal_name_full     'Acta Crystallographica, Section C'
_journal_year     2020
_journal_volume     76
_journal_issue      5
_journal_page_first     507
_journal_page_last     512
_journal_paper_category     FA
_journal_paper_doi     10.1107/S2053229620005197
_journal_coeditor_code     UK3195
loop_
    _publ_contact_author_name
    _publ_contact_author_address
    _publ_contact_author_email
    'Freyer, Daniela'
;
Institut f\"ur Anorganische Chemie
TU Bergakademie Freiberg
Leipziger Strasse 29
Freiberg 09599
Germany
;
 daniela.freyer@chemie.tu-freiberg.de
    'Voigt, Wolfgang'
;
Institut f\"ur Anorganische Chemie
TU Bergakademie Freiberg
Leipziger Strasse 29
Freiberg 09599
Germany
;
 wolfgang.voigt@chemie.tu-freiberg.de
_publ_contact_author_fax     ?
_publ_contact_author_phone     ?
_publ_section_title
;
Crystallization of metastable monoclinic carnallite, KCl.MgCl~2~.6H~2~O: missing
structural link in the carnallite family
;
loop_
    _publ_author_name
    _publ_author_footnote
    _publ_author_address
    'Pannach, Melanie' .
;
Institut f\"ur Anorganische Chemie
TU Bergakademie Freiberg
Leipziger Strasse 29
Freiberg 09599
Germany
;
    'Paschke, Iris' .
;
Institut f\"ur Anorganische Chemie
TU Bergakademie Freiberg
Leipziger Strasse 29
Freiberg 09599
Germany
;
    'Schmidt, Horst' .
;
Institut f\"ur Anorganische Chemie
TU Bergakademie Freiberg
Leipziger Strasse 29
Freiberg 09599
Germany
;
    'Freyer, Daniela' .
;
Institut f\"ur Anorganische Chemie
TU Bergakademie Freiberg
Leipziger Strasse 29
Freiberg 09599
Germany
;
    'Voigt, Wolfgang' .
;
Institut f\"ur Anorganische Chemie
TU Bergakademie Freiberg
Leipziger Strasse 29
Freiberg 09599
Germany
;
_publ_section_synopsis
;
The previously unknown monoclinic form of potassium carnallite,
KCl\\cdotMgCl~2~\\cdot6H~2~O, was found as a metastable phase occurring during
crystallization studies of potash salt solutions.
;
