# Supplementary material for: Crystallization of metastable monoclinic carnallite, KCl·MgCl2·6H2O: missing structural link in the carnallite family
Source: Acta Crystallogr C Struct Chem. 2020 Apr 29;76(Pt 5):507–12. doi: 10.1107/S2053229620005197 (PMC7199198; doi:10.1107/S2053229620005197)
Supplement: Supplementary file 2 [file c-76-00507-Isup2.hkl]

data_I                                                                          
_shelx_title ' '                                                                
_shelx_refln_list_code          4                                               
_shelx_F_calc_maximum      245.36                                               
_exptl_crystal_F_000       568.00                                               
_reflns_d_resolution_high  0.7696                                               
                                                                                
loop_                                                                           
 _space_group_symop_operation_xyz                                               
 'x, y, z'                                                                      
 '-x, y, -z+1/2'                                                                
 'x+1/2, y+1/2, z'                                                              
 '-x+1/2, y+1/2, -z+1/2'                                                        
 '-x, -y, -z'                                                                   
 'x, -y, z-1/2'                                                                 
 '-x+1/2, -y+1/2, -z'                                                           
 'x+1/2, -y+1/2, z-1/2'                                                         
                                                                                
_cell_length_a     9.2508                                                       
_cell_length_b     9.5165                                                       
_cell_length_c    13.2174                                                       
_cell_angle_alpha  90.000                                                       
_cell_angle_beta   90.059                                                       
_cell_angle_gamma  90.000                                                       
                                                                                
_shelx_F_squared_multiplier     1.000                                           
                                                                                
loop_                                                                           
 _refln_index_h                                                                 
 _refln_index_k                                                                 
 _refln_index_l                                                                 
 _refln_F_squared_calc                                                          
 _refln_F_squared_meas                                                          
 _refln_F_squared_sigma                                                         
 _refln_observed_status                                                         
   2   0   0       2506.74       2407.03        37.92 o                         
   4   0   0      19550.21      18897.72       804.24 o                         
   6   0   0        167.50        198.86        16.40 o                         
   8   0   0       5774.06       5875.07       109.97 o                         
  10   0   0        922.58        951.03        20.87 o                         
  12   0   0       2176.08       2424.79        25.76 o                         
   1   1   0        123.32         86.47        14.14 o                         
   3   1   0      14071.40      12915.56       150.74 o                         
   5   1   0       3987.34       3620.57       117.11 o                         
   7   1   0       1660.95       1582.47        53.38 o                         
   9   1   0        525.92        507.12        15.15 o                         
  11   1   0          0.30          0.46         8.12 o                         
   2   2   0      58984.52      51968.87       389.77 o                         
   4   2   0       1239.87       1487.87       101.26 o                         
   6   2   0      16377.39      15808.98       786.70 o                         
   8   2   0        344.90        323.59        13.33 o                         
  10   2   0       3595.59       3890.60        59.75 o                         
   1   3   0       5631.78       5767.36        42.97 o                         
   3   3   0       1309.23       1389.24        40.93 o                         
   5   3   0       1711.58       1665.05        41.79 o                         
   7   3   0       1050.58        987.94        39.39 o                         
   9   3   0        160.96        180.93        11.24 o                         
  11   3   0        308.61        309.01         8.54 o                         
   0   4   0      41820.67      37872.49        92.56 o                         
   2   4   0       6548.28       6269.70       198.97 o                         
   4   4   0      19078.42      17705.37       216.69 o                         
   6   4   0          0.18         11.46         9.73 o                         
   8   4   0       6946.98       7559.00       171.15 o                         
  10   4   0        289.65        271.25         7.71 o                         
   1   5   0        149.78        175.12        10.09 o                         
   3   5   0        300.68        334.24        16.44 o                         
   5   5   0       6196.87       6213.45       236.20 o                         
   7   5   0        752.86        764.07        10.03 o                         
   9   5   0         88.84         71.66         5.41 o                         
   0   6   0       3402.60       3473.39        29.49 o                         
   2   6   0      23932.73      23267.38       218.28 o                         
   4   6   0        200.65        201.46         7.02 o                         
   6   6   0       3753.50       3792.76        65.35 o                         
   8   6   0        561.92        584.78        34.03 o                         
  10   6   0       2134.27       2474.48        85.71 o                         
   1   7   0        524.45        513.90        18.14 o                         
   3   7   0        811.41        805.29        11.56 o                         
   5   7   0        453.76        437.05        28.46 o                         
   7   7   0        588.73        596.21        37.50 o                         
   9   7   0         46.60         17.98        10.59 o                         
   0   8   0       8763.68       8837.39        43.53 o                         
   2   8   0        643.48        625.50       144.81 o                         
   4   8   0       6407.11       6121.47       529.27 o                         
   6   8   0        767.50        730.35        63.40 o                         
   8   8   0       1774.55       2067.43        88.99 o                         
   1   9   0        222.18        247.88        15.27 o                         
   3   9   0        498.86        535.93        10.29 o                         
   5   9   0        276.40        263.70        20.50 o                         
   7   9   0         98.20         80.67        14.06 o                         
   0  10   0       2232.46       2345.84        20.97 o                         
   2  10   0       3573.07       3867.01        43.05 o                         
   4  10   0        179.54        180.72         8.06 o                         
   6  10   0       1446.47       1527.81       265.04 o                         
   1  11   0          0.37         -1.64         5.59 o                         
   3  11   0        403.31        434.64         8.95 o                         
   5  11   0        212.90        164.13        24.34 o                         
   0  12   0       1691.91       1505.00       253.77 o                         
   2  12   0        410.04        424.45         8.36 o                         
 -11   1   1          4.75         -0.23         8.49 o                         
  -9   1   1          2.69          3.03         5.69 o                         
  -7   1   1        422.74        469.35        12.11 o                         
  -5   1   1         18.78         16.63         5.04 o                         
  -3   1   1       4550.59       4596.54       135.96 o                         
  -1   1   1         43.34         43.08         8.04 o                         
   1   1   1          5.97          7.32         6.03 o                         
   3   1   1       1856.24       1795.93        20.91 o                         
   5   1   1        798.95        762.01        23.51 o                         
   7   1   1        666.62        703.73        19.97 o                         
   9   1   1          1.90          3.35         6.47 o                         
  11   1   1          0.42         -1.78         9.01 o                         
 -10   2   1          2.92          0.12         6.26 o                         
  -8   2   1         13.99         11.92         5.66 o                         
  -6   2   1       1163.33       1169.20        37.28 o                         
  -4   2   1       3793.19       3692.70        37.37 o                         
  -2   2   1         62.18         73.19        11.35 o                         
   0   2   1          0.32          2.42         9.83 o                         
   2   2   1        117.43        146.55         7.16 o                         
   4   2   1       1516.19       1616.37        52.75 o                         
   6   2   1          0.04         85.65        17.93 o                         
   8   2   1        490.66        475.50        26.99 o                         
  10   2   1        129.88        110.87        10.38 o                         
 -11   3   1          9.46          2.56         6.68 o                         
  -9   3   1        142.89        147.95        11.04 o                         
  -7   3   1         72.97         80.81         5.04 o                         
  -5   3   1        142.60        148.57         6.92 o                         
  -3   3   1        258.37        249.82        13.27 o                         
  -1   3   1       4254.99       3919.61       247.12 o                         
   1   3   1       1427.68       1479.95        40.13 o                         
   3   3   1        155.39        142.80         6.62 o                         
   5   3   1         11.16          8.92         5.01 o                         
   7   3   1        193.71        179.76         8.03 o                         
   9   3   1         10.11          4.94         5.94 o                         
  11   3   1         19.49         -1.98         7.21 o                         
 -10   4   1         69.93         51.07         6.56 o                         
  -8   4   1         11.53         23.59         5.39 o                         
  -6   4   1        387.05        394.49         8.95 o                         
  -4   4   1        300.45        296.65         9.67 o                         
  -2   4   1        306.57        334.97        11.54 o                         
   0   4   1       3839.76       3934.57        89.91 o                         
   2   4   1       3385.27       3295.27        89.71 o                         
   4   4   1        228.22        206.42        16.52 o                         
   6   4   1        259.36        259.04         6.98 o                         
   8   4   1        228.29        245.23         7.03 o                         
  10   4   1          4.08          6.10         5.66 o                         
  -9   5   1          0.01         -1.14         5.64 o                         
  -7   5   1         74.55         82.25         6.65 o                         
  -5   5   1         85.95         80.98         5.73 o                         
  -3   5   1          1.79         -7.02         4.68 o                         
  -1   5   1          3.55         13.52         6.09 o                         
   1   5   1         42.75         56.59        10.22 o                         
   3   5   1         40.51         36.45         5.12 o                         
   5   5   1        103.93         94.11         5.08 o                         
   7   5   1          3.54          5.57         7.15 o                         
   9   5   1          0.26         -4.65         6.23 o                         
 -10   6   1        258.17        270.77        10.95 o                         
  -8   6   1         30.43         35.79         5.40 o                         
  -6   6   1        259.22        270.47         7.49 o                         
  -4   6   1        510.53        527.28        14.81 o                         
  -2   6   1         33.30         36.74        10.67 o                         
   0   6   1        799.64        823.46        48.74 o                         
   2   6   1       5146.59       5280.97        25.04 o                         
   4   6   1        377.99        393.21        10.29 o                         
   6   6   1        270.60        293.65        12.42 o                         
   8   6   1        203.13        215.49        15.79 o                         
  10   6   1         10.25          2.30         6.75 o                         
  -9   7   1        135.61        119.43         7.17 o                         
  -7   7   1         23.46         21.85         4.71 o                         
  -5   7   1          3.74          3.94         4.92 o                         
  -3   7   1        298.96        277.37        33.94 o                         
  -1   7   1        980.66        919.17        46.60 o                         
   1   7   1        615.02        613.41        36.06 o                         
   3   7   1        278.37        257.55        20.69 o                         
   5   7   1        102.56         95.43        14.50 o                         
   7   7   1         34.47         33.93         6.46 o                         
   9   7   1         77.99         82.42        17.58 o                         
  -8   8   1        249.34        259.77        15.88 o                         
  -6   8   1        585.66        630.39        19.78 o                         
  -4   8   1        808.33        902.67        71.68 o                         
  -2   8   1        941.61        943.19        54.19 o                         
   0   8   1       1337.88       1441.41        44.16 o                         
   2   8   1         27.32         29.69         4.92 o                         
   4   8   1        361.83        366.54        20.97 o                         
   6   8   1        357.03        383.78        24.06 o                         
   8   8   1        225.45        220.41        13.12 o                         
  -7   9   1         40.71         25.57         6.49 o                         
  -5   9   1        123.02        148.38        26.72 o                         
  -3   9   1         48.12         33.16         7.04 o                         
  -1   9   1         13.18         19.96         5.54 o                         
   1   9   1          8.30         19.89         7.64 o                         
   3   9   1         77.41         93.02         8.63 o                         
   5   9   1        193.55        207.58        27.37 o                         
   7   9   1          4.91          2.74         6.13 o                         
  -6  10   1        147.11        135.38        10.98 o                         
  -4  10   1        474.75        516.17        13.60 o                         
  -2  10   1       1111.33       1287.44       320.29 o                         
   0  10   1        159.53        177.26         6.62 o                         
   2  10   1        601.78        634.29        17.37 o                         
   4  10   1        428.93        444.62         8.26 o                         
   6  10   1        229.67        234.82         7.51 o                         
  -5  11   1         22.33         11.31         8.01 o                         
  -3  11   1        192.87        164.76        22.10 o                         
  -1  11   1          3.64          1.75         6.13 o                         
   1  11   1          5.65          1.83         5.86 o                         
   3  11   1          1.49          0.49         6.66 o                         
   5  11   1          7.63          0.50         7.01 o                         
  -2  12   1        474.70        485.09        16.57 o                         
   0  12   1        583.56        626.59        19.05 o                         
   2  12   1         56.00         32.81         7.56 o                         
 -10   0   2       2186.37       1496.52        22.18 o                         
  -8   0   2       1165.02        934.19       134.72 o                         
  -6   0   2       4468.53       4299.60        38.90 o                         
  -4   0   2        862.55        888.01        28.28 o                         
  -2   0   2      15225.88      16124.99       476.88 o                         
   0   0   2         99.23         88.15        14.24 o                         
   2   0   2      15128.59      14839.83       324.39 o                         
   4   0   2      11562.51      11163.48       105.91 o                         
   6   0   2       7714.99       7148.66       108.21 o                         
   8   0   2        276.44        283.33        12.25 o                         
  10   0   2       1493.89        851.05        17.87 o                         
 -11   1   2        120.76         72.43        10.19 o                         
  -9   1   2         49.42         42.78         5.44 o                         
  -7   1   2          0.42         24.94         6.12 o                         
  -5   1   2       3299.83       3124.76        96.64 o                         
  -3   1   2       2976.76       2783.94        50.98 o                         
  -1   1   2       3921.92       3826.07        45.86 o                         
   1   1   2       4189.93       4011.37        70.01 o                         
   3   1   2       1336.10       1419.45        13.04 o                         
   5   1   2        901.61        880.03        11.44 o                         
   7   1   2       1111.00       1076.93        11.23 o                         
   9   1   2        102.39         89.26         7.95 o                         
  11   1   2        120.64        132.55         9.41 o                         
 -10   2   2        152.28        158.18        11.73 o                         
  -8   2   2       1349.23       1345.17        41.00 o                         
  -6   2   2        223.42        187.09         9.42 o                         
  -4   2   2      23240.74      23209.46       585.43 o                         
  -2   2   2       1301.61       1296.04        49.59 o                         
   0   2   2       9976.91      10199.99       146.29 o                         
   2   2   2      22109.38      21544.58       264.45 o                         
   4   2   2       6272.08       5700.52       153.97 o                         
   6   2   2          4.60         13.92         6.12 o                         
   8   2   2       3912.08       3930.58        84.53 o                         
  10   2   2         36.32         34.05         6.15 o                         
 -11   3   2          0.53         -2.24         7.46 o                         
  -9   3   2         20.95         23.70         5.98 o                         
  -7   3   2        381.13        411.11        13.08 o                         
  -5   3   2       1796.80       1812.48        29.75 o                         
  -3   3   2      10171.40      10302.86       109.71 o                         
  -1   3   2       1622.43       1543.01        23.40 o                         
   1   3   2       2980.61       2918.91       346.08 o                         
   3   3   2        146.78        216.04        34.25 o                         
   5   3   2        989.54        949.22        21.41 o                         
   7   3   2       1401.27       1379.53        30.24 o                         
   9   3   2        240.00        238.82         7.36 o                         
  11   3   2          7.69          2.79         7.06 o                         
 -10   4   2        491.96        453.76        37.04 o                         
  -8   4   2         59.08         57.11         5.22 o                         
  -6   4   2       2957.22       2784.04       154.65 o                         
  -4   4   2        470.73        453.76        21.85 o                         
  -2   4   2      22526.95      21477.88        48.22 o                         
   0   4   2       6242.58       6456.89       108.91 o                         
   2   4   2       5206.65       4897.43       115.85 o                         
   4   4   2        817.64        817.52        12.61 o                         
   6   4   2       2575.41       2582.01       101.29 o                         
   8   4   2         11.34         24.75         6.18 o                         
  10   4   2       1226.93       1348.79        28.19 o                         
  -9   5   2        203.24        193.26         8.24 o                         
  -7   5   2        110.93        128.63         5.58 o                         
  -5   5   2          0.11          0.00         4.25 o                         
  -3   5   2       1571.41       1576.75        49.44 o                         
  -1   5   2       3281.24       3249.02        27.53 o                         
   1   5   2        426.02        406.06        29.23 o                         
   3   5   2        772.13        715.17        34.60 o                         
   5   5   2         13.24         16.59         8.84 o                         
   7   5   2          0.01         -1.32         5.94 o                         
   9   5   2        715.74        814.24        18.89 o                         
 -10   6   2         26.02         11.91         7.36 o                         
  -8   6   2       1639.88       1893.69        58.69 o                         
  -6   6   2        287.78        329.53        12.09 o                         
  -4   6   2       2895.97       2944.85        67.26 o                         
  -2   6   2          8.48         20.13         7.87 o                         
   0   6   2       5258.20       4674.46       116.79 o                         
   2   6   2        639.67        617.60        13.65 o                         
   4   6   2       2739.28       2629.81        83.13 o                         
   6   6   2        531.11        530.46        14.31 o                         
   8   6   2       1977.47       2249.37       143.32 o                         
  10   6   2         10.82          1.35        11.44 o                         
  -9   7   2         24.92         11.39         6.94 o                         
  -7   7   2        193.74        205.00         7.95 o                         
  -5   7   2        292.45        316.72         5.97 o                         
  -3   7   2       1263.66       1300.59        19.76 o                         
  -1   7   2        488.37        470.75        16.88 o                         
   1   7   2          4.51          6.89         6.38 o                         
   3   7   2         78.94         75.37        14.46 o                         
   5   7   2         52.47         50.43         4.71 o                         
   7   7   2        518.36        530.53        41.67 o                         
   9   7   2         23.97         11.79        10.33 o                         
  -8   8   2        116.26        112.13        10.09 o                         
  -6   8   2       2033.55       2180.77        48.68 o                         
  -4   8   2        199.83        194.85        12.06 o                         
  -2   8   2       2909.37       2803.57       233.54 o                         
   0   8   2        440.49        381.47        55.18 o                         
   2   8   2        746.26        730.18        20.23 o                         
   4   8   2        154.69        152.29         5.25 o                         
   6   8   2       2586.51       2700.29        97.79 o                         
   8   8   2         13.45          9.89         7.63 o                         
  -7   9   2         14.26          0.30         5.74 o                         
  -5   9   2        610.13        646.03        35.93 o                         
  -3   9   2        156.26        140.22        16.76 o                         
  -1   9   2        116.27        132.44         6.09 o                         
   1   9   2         98.83        111.44         6.94 o                         
   3   9   2         86.88        101.80        21.29 o                         
   5   9   2        290.06        333.47        22.05 o                         
   7   9   2         65.32         47.01         6.64 o                         
  -6  10   2          0.43          1.53         6.18 o                         
  -4  10   2        947.45        929.75        20.90 o                         
  -2  10   2          8.78          4.22         5.54 o                         
   0  10   2       2092.54       2213.77        37.64 o                         
   2  10   2          1.13          4.10         5.53 o                         
   4  10   2        435.12        413.20        18.95 o                         
   6  10   2          6.72         -1.17         6.47 o                         
  -5  11   2          0.01          0.57         6.58 o                         
  -3  11   2         21.38          3.82         6.14 o                         
  -1  11   2        111.60         96.45        10.21 o                         
   1  11   2        166.21        171.37        13.82 o                         
   3  11   2         12.14          1.18         9.21 o                         
   5  11   2         13.91          0.15         8.15 o                         
  -2  12   2        509.99        512.23        14.92 o                         
   0  12   2         10.45          1.65         6.71 o                         
   2  12   2        307.39        221.37        22.58 o                         
 -11   1   3          2.15          3.02         8.98 o                         
  -9   1   3         23.54         14.07         5.74 o                         
  -7   1   3        392.08        404.32        13.60 o                         
  -5   1   3        306.26        323.88        11.00 o                         
  -3   1   3       2230.21       2345.03        36.35 o                         
  -1   1   3        152.33        143.73        10.69 o                         
   1   1   3        438.97        452.39        12.67 o                         
   3   1   3        570.50        561.39        17.00 o                         
   5   1   3        881.48        821.89         7.87 o                         
   7   1   3         13.80         13.20         5.15 o                         
   9   1   3        109.94        116.83        12.74 o                         
  11   1   3         29.03         20.92         8.36 o                         
 -10   2   3         76.30         52.49         7.38 o                         
  -8   2   3          5.21          5.48         5.42 o                         
  -6   2   3        346.19        373.67        25.18 o                         
  -4   2   3         70.72        119.72        20.44 o                         
  -2   2   3       2300.43       2277.71        21.16 o                         
   0   2   3       1482.77       1441.85        14.47 o                         
   2   2   3       3034.01       3067.33        51.61 o                         
   4   2   3       1528.66       1495.29        13.89 o                         
   6   2   3          0.59         12.64         6.60 o                         
   8   2   3        146.76        146.05        21.44 o                         
  10   2   3          0.73          0.08         7.51 o                         
 -11   3   3         46.51         28.45         7.78 o                         
  -9   3   3         94.19         95.36         5.70 o                         
  -7   3   3          0.55          1.48         9.63 o                         
  -5   3   3         52.33         46.13         7.98 o                         
  -3   3   3         79.07         94.74        10.81 o                         
  -1   3   3       4245.19       4082.45        33.93 o                         
   1   3   3          9.74          6.81         6.66 o                         
   3   3   3       1578.40       1480.59        67.01 o                         
   5   3   3        228.40        247.97         4.85 o                         
   7   3   3         82.84         86.08         5.80 o                         
   9   3   3         37.91         32.36         6.21 o                         
  11   3   3         35.04         16.94         8.80 o                         
 -10   4   3         35.05         26.92         5.83 o                         
  -8   4   3        688.34        735.56        21.59 o                         
  -6   4   3          8.92         17.44         6.52 o                         
  -4   4   3        824.57        792.37        15.28 o                         
  -2   4   3       3284.87       3347.87        50.11 o                         
   0   4   3        157.12        171.83         7.03 o                         
   2   4   3        213.14        208.98         5.85 o                         
   4   4   3       2410.06       2249.20        87.39 o                         
   6   4   3         86.88         84.32         6.15 o                         
   8   4   3         70.98         89.69        23.87 o                         
  10   4   3        189.98        197.38        17.07 o                         
  -9   5   3          7.19          2.41         6.05 o                         
  -7   5   3         62.57         66.99         5.55 o                         
  -5   5   3          2.12         14.29         6.24 o                         
  -3   5   3        235.08        251.74         7.57 o                         
  -1   5   3        591.89        583.75        66.88 o                         
   1   5   3         14.63         20.54         5.57 o                         
   3   5   3         33.80         36.01         4.41 o                         
   5   5   3        107.74        110.71         6.58 o                         
   7   5   3         61.25         49.37         7.48 o                         
   9   5   3         31.27         22.18         7.15 o                         
 -10   6   3         83.35         69.89         7.64 o                         
  -8   6   3        208.12        212.36         9.25 o                         
  -6   6   3        641.36        673.10        13.55 o                         
  -4   6   3        887.68        910.50        13.40 o                         
  -2   6   3       1505.71       1474.93        13.55 o                         
   0   6   3         31.71         43.49         5.11 o                         
   2   6   3        340.18        385.10        17.66 o                         
   4   6   3        289.83        246.03        53.98 o                         
   6   6   3        545.04        574.90        13.51 o                         
   8   6   3        223.71        192.14        92.36 o                         
  10   6   3        171.32        135.67        69.28 o                         
  -9   7   3         36.61         21.69         8.94 o                         
  -7   7   3         36.62         27.65         5.07 o                         
  -5   7   3         12.09         23.43         4.68 o                         
  -3   7   3        342.01        346.86        31.70 o                         
  -1   7   3        386.85        379.30         7.74 o                         
   1   7   3         57.04         59.66         5.84 o                         
   3   7   3        285.49        286.24        13.40 o                         
   5   7   3         24.96         20.38         9.78 o                         
   7   7   3         53.16         51.37         5.96 o                         
   9   7   3          0.28        -15.90        10.87 o                         
  -8   8   3        243.20        255.87        20.80 o                         
  -6   8   3         24.67         14.19         5.46 o                         
  -4   8   3        349.60        389.77         9.42 o                         
  -2   8   3        935.00        853.29        31.72 o                         
   0   8   3       1374.84       1300.31        64.67 o                         
   2   8   3        698.63        762.59        10.25 o                         
   4   8   3       1393.57       1508.21       241.95 o                         
   6   8   3         85.87         65.47        18.56 o                         
   8   8   3         53.05         33.52         7.52 o                         
  -7   9   3        103.54        102.28        12.27 o                         
  -5   9   3          0.21          2.56         5.62 o                         
  -3   9   3        296.75        288.86         6.90 o                         
  -1   9   3        484.73        498.54        21.15 o                         
   1   9   3         33.65         26.88         5.97 o                         
   3   9   3        114.58        104.48         6.56 o                         
   5   9   3         63.24         47.33        15.11 o                         
   7   9   3         13.11          2.37         5.90 o                         
  -6  10   3        603.92        540.14        21.62 o                         
  -4  10   3        253.18        232.67        20.05 o                         
  -2  10   3        136.17        142.18        12.90 o                         
   0  10   3        781.12        884.03        23.15 o                         
   2  10   3       1252.88       1423.18        40.03 o                         
   4  10   3         22.36         18.12         5.93 o                         
   6  10   3        376.53        419.84        16.23 o                         
  -5  11   3          0.07          3.30         9.00 o                         
  -3  11   3         27.08          8.15         6.38 o                         
  -1  11   3         69.06         51.22         6.54 o                         
   1  11   3          0.55         -7.09         6.21 o                         
   3  11   3          0.12         -2.85         6.20 o                         
   5  11   3          3.80         -0.06         7.30 o                         
  -2  12   3        125.95        102.05         7.77 o                         
   0  12   3        402.47        461.77        32.00 o                         
 -10   0   4        801.33        823.20        15.96 o                         
  -8   0   4       8344.63       8609.78        77.69 o                         
  -6   0   4       1077.05       1037.61        28.28 o                         
  -4   0   4      32363.99      30088.52      2508.32 o                         
  -2   0   4       4594.25       4546.00       158.04 o                         
   0   0   4      60199.43      51294.26       710.83 o                         
   2   0   4      13479.58      12469.03       128.07 o                         
   4   0   4      31141.97      28904.00      1000.73 o                         
   6   0   4       1686.77       1702.91        14.36 o                         
   8   0   4       5780.39       5160.58       409.36 o                         
  10   0   4         14.08          1.96         9.24 o                         
 -11   1   4        103.77         91.72         8.21 o                         
  -9   1   4        112.89         89.83        12.26 o                         
  -7   1   4        522.31        528.45        14.96 o                         
  -5   1   4        168.49        204.21        14.61 o                         
  -3   1   4       5714.37       5608.70        74.85 o                         
  -1   1   4      23351.13      22780.30       307.75 o                         
   1   1   4       1347.73       1767.24       117.93 o                         
   3   1   4       1199.60       1323.75        32.87 o                         
   5   1   4        605.15        644.68        10.30 o                         
   7   1   4        123.68        142.78         6.32 o                         
   9   1   4       1014.68       1112.00        11.73 o                         
  11   1   4        149.84        123.44         9.39 o                         
 -10   2   4       2576.32       2720.80        76.36 o                         
  -8   2   4        332.27        345.00        10.56 o                         
  -6   2   4      18006.81      18013.37       504.04 o                         
  -4   2   4       4515.08       4470.44        36.57 o                         
  -2   2   4      31484.09      30816.15       368.55 o                         
   0   2   4        278.11        443.85        29.12 o                         
   2   2   4      31616.72      31203.90       200.28 o                         
   4   2   4       2347.61       2284.34        64.49 o                         
   6   2   4      20131.26      19497.14       315.21 o                         
   8   2   4        588.62        602.39        15.63 o                         
  10   2   4       2127.06       2226.03        84.34 o                         
 -11   3   4        354.34        318.76        29.32 o                         
  -9   3   4        434.37        429.79        29.37 o                         
  -7   3   4        241.36        221.89        18.56 o                         
  -5   3   4        105.29        120.30         8.45 o                         
  -3   3   4        828.46        773.29        38.51 o                         
  -1   3   4       5965.30       6218.24        40.80 o                         
   1   3   4      13635.48      13058.26       229.46 o                         
   3   3   4       2102.88       1968.75        31.51 o                         
   5   3   4         16.33         18.65         4.40 o                         
   7   3   4        319.56        328.70        10.27 o                         
   9   3   4        135.34        147.04         8.77 o                         
  11   3   4        391.94        373.39        87.57 o                         
 -10   4   4         47.11         23.62         7.53 o                         
  -8   4   4       6590.78       7014.39       212.57 o                         
  -6   4   4       1330.28       1430.80        16.04 o                         
  -4   4   4      13806.29      13327.62       147.25 o                         
  -2   4   4       1582.77       1603.89        56.34 o                         
   0   4   4      19224.80      18446.42       296.53 o                         
   2   4   4        531.41        579.21        18.70 o                         
   4   4   4      28540.88      27846.01       436.94 o                         
   6   4   4        722.93        741.72        15.30 o                         
   8   4   4       4669.86       4841.49        23.77 o                         
  10   4   4        207.71        175.74        24.05 o                         
  -9   5   4        189.28        174.35         7.20 o                         
  -7   5   4         33.41         28.60         6.52 o                         
  -5   5   4       1952.09       1935.06        37.16 o                         
  -3   5   4       2989.84       2939.54        27.30 o                         
  -1   5   4       1648.85       1689.76        30.51 o                         
   1   5   4       3356.20       3151.52       160.75 o                         
   3   5   4         55.81         73.52         4.84 o                         
   5   5   4        338.52        306.42        21.49 o                         
   7   5   4        717.98        647.87       182.89 o                         
   9   5   4        300.45        258.62        39.35 o                         
 -10   6   4       1396.15       1555.22        40.53 o                         
  -8   6   4        794.84        885.51        32.24 o                         
  -6   6   4       7613.22       6406.91      1188.59 o                         
  -4   6   4         64.38         95.56        18.95 o                         
  -2   6   4      11938.17      11600.25        73.35 o                         
   0   6   4        382.83        372.32        14.14 o                         
   2   6   4      14714.71      14117.35       482.71 o                         
   4   6   4       2419.52       2179.06       187.99 o                         
   6   6   4       5613.08       5312.30       476.12 o                         
   8   6   4        164.39        143.00         8.70 o                         
  10   6   4       1568.07       1721.43        34.30 o                         
  -9   7   4        104.94         86.68         7.78 o                         
  -7   7   4        192.70        189.64        14.22 o                         
  -5   7   4         47.38         53.53         5.52 o                         
  -3   7   4        647.33        612.70        35.38 o                         
  -1   7   4       1296.09       1228.86        28.98 o                         
   1   7   4       1527.34       1538.70        23.08 o                         
   3   7   4        748.41        733.66        18.24 o                         
   5   7   4          2.19         11.23         7.74 o                         
   7   7   4        279.27        261.87         7.25 o                         
   9   7   4         43.01         16.64        14.53 o                         
  -8   8   4       1365.18       1416.40        85.74 o                         
  -6   8   4        738.46        782.12        30.52 o                         
  -4   8   4       7658.27       7638.12       508.78 o                         
  -2   8   4        470.11        490.00         9.64 o                         
   0   8   4       4949.27       4680.56        97.34 o                         
   2   8   4        204.84        209.55        15.61 o                         
   4   8   4       5193.84       5400.72       159.17 o                         
   6   8   4       1148.49       1285.68        34.01 o                         
   8   8   4       2123.11       2463.76       639.85 o                         
  -7   9   4        117.76         93.91        13.72 o                         
  -5   9   4         39.23         27.36         5.18 o                         
  -3   9   4        214.90        202.42        16.77 o                         
  -1   9   4        951.07        882.49        30.11 o                         
   1   9   4        493.69        500.33        15.87 o                         
   3   9   4        231.55        234.99         7.72 o                         
   5   9   4        189.06        163.66        20.37 o                         
   7   9   4          6.48          1.13         7.22 o                         
  -6  10   4       1523.77       1529.92        87.49 o                         
  -4  10   4        386.11        423.47        17.27 o                         
  -2  10   4       1602.29       1620.63        57.74 o                         
   0  10   4        544.91        622.27        18.30 o                         
   2  10   4       4072.50       4484.51       130.15 o                         
   4  10   4        387.33        414.82        20.21 o                         
   6  10   4       1798.77       1900.31       233.42 o                         
  -3  11   4        391.59        417.23        23.07 o                         
  -1  11   4        405.66        415.76        66.85 o                         
   1  11   4          4.97          0.56         6.78 o                         
   3  11   4         91.07         76.59         8.73 o                         
   0  12   4        986.37       1020.26       118.36 o                         
 -11   1   5          1.70          2.38         7.64 o                         
  -9   1   5         29.82         28.67         6.28 o                         
  -7   1   5        119.95        151.63        13.90 o                         
  -5   1   5        734.70        760.07        17.72 o                         
  -3   1   5        472.06        479.05        18.07 o                         
  -1   1   5       1532.35       1547.09        14.11 o                         
   1   1   5        109.30        103.96        14.85 o                         
   3   1   5        151.57        165.02         6.26 o                         
   5   1   5       1448.91       1435.55        20.87 o                         
   7   1   5          9.47         15.69         4.08 o                         
   9   1   5         24.47         20.03         6.09 o                         
  11   1   5          2.74          1.29        10.04 o                         
 -10   2   5          4.80          8.62         5.44 o                         
  -8   2   5        162.74        160.79        11.58 o                         
  -6   2   5       1332.59       1329.49        15.03 o                         
  -4   2   5          1.31         10.83         5.89 o                         
  -2   2   5        595.87        595.84         9.90 o                         
   0   2   5         63.13         76.34         7.35 o                         
   2   2   5        130.24        128.44         6.64 o                         
   4   2   5          9.71         17.75         5.52 o                         
   6   2   5       1061.76       1077.36         7.82 o                         
   8   2   5        275.20        303.22         6.67 o                         
  10   2   5          6.68          1.24         6.49 o                         
 -11   3   5         44.88         19.40         7.72 o                         
  -9   3   5         44.73         30.35         6.27 o                         
  -7   3   5         53.66         63.64         7.29 o                         
  -5   3   5        235.14        209.96        10.43 o                         
  -3   3   5        532.19        544.27         8.34 o                         
  -1   3   5        584.90        565.85        11.11 o                         
   1   3   5         15.25         24.44         6.17 o                         
   3   3   5        647.29        599.62         6.65 o                         
   5   3   5          8.23          6.12         4.25 o                         
   7   3   5         16.09         20.91         4.84 o                         
   9   3   5         78.13        102.26         8.75 o                         
  11   3   5         58.89         33.83        11.42 o                         
 -10   4   5          0.96          0.03         6.73 o                         
  -8   4   5          1.84         18.69         8.61 o                         
  -6   4   5        371.28        389.61         9.43 o                         
  -4   4   5        323.09        327.51         8.79 o                         
  -2   4   5        231.69        242.92         8.04 o                         
   0   4   5       3630.86       3551.42        42.88 o                         
   2   4   5       1144.08       1128.12         8.92 o                         
   4   4   5         15.72         11.70         5.27 o                         
   6   4   5         85.35         95.64         4.85 o                         
   8   4   5         95.52         98.57         7.27 o                         
  10   4   5          1.41         -4.52        10.32 o                         
  -9   5   5          0.08          3.57         5.79 o                         
  -7   5   5          4.64         -1.25         9.60 o                         
  -5   5   5         28.34         33.22         7.90 o                         
  -3   5   5         46.46         49.50         6.60 o                         
  -1   5   5         49.45         70.33         7.44 o                         
   1   5   5         25.08         41.13        12.17 o                         
   3   5   5         98.20        101.14         4.95 o                         
   5   5   5          0.13         -1.82         4.78 o                         
   7   5   5          0.71          0.35         4.87 o                         
   9   5   5          6.76          2.98        11.12 o                         
  -8   6   5         16.22          6.12         5.51 o                         
  -6   6   5        518.01        549.64        15.32 o                         
  -4   6   5         64.56         74.79         7.61 o                         
  -2   6   5        612.51        621.15        33.81 o                         
   0   6   5       3518.28       3343.25       115.86 o                         
   2   6   5        767.77        741.07        22.16 o                         
   4   6   5         46.32         57.96         4.60 o                         
   6   6   5        474.47        480.55        18.01 o                         
   8   6   5         17.58          8.87         6.20 o                         
  -9   7   5         15.01          0.33         8.01 o                         
  -7   7   5         19.24         13.40         6.13 o                         
  -5   7   5         65.66         75.66         6.75 o                         
  -3   7   5         49.28         50.89         5.32 o                         
  -1   7   5        660.97        652.42        15.63 o                         
   1   7   5        760.68        758.68        19.17 o                         
   3   7   5        212.87        216.49        12.60 o                         
   5   7   5         10.13          0.85        16.98 o                         
   7   7   5         14.69          7.29         5.45 o                         
   9   7   5          0.01          1.49         8.85 o                         
  -8   8   5        284.76        261.25        26.49 o                         
  -6   8   5        304.73        299.01         8.75 o                         
  -4   8   5        790.71        811.03         9.64 o                         
  -2   8   5        301.29        304.67         7.91 o                         
   0   8   5        105.54        127.33        11.87 o                         
   2   8   5        466.26        480.32        25.78 o                         
   4   8   5        700.31        730.58        13.31 o                         
   6   8   5        224.83        197.30        10.17 o                         
   8   8   5        325.05        316.42        35.88 o                         
  -7   9   5          0.33         -1.20         6.44 o                         
  -5   9   5        106.37        109.42         6.50 o                         
  -3   9   5         68.34         61.52         7.01 o                         
  -1   9   5          1.01         -0.16         5.35 o                         
   1   9   5         24.04         16.84         5.34 o                         
   3   9   5         21.73          7.60         7.26 o                         
   5   9   5         47.15         54.30         7.29 o                         
   7   9   5          6.54          3.95         8.80 o                         
  -6  10   5        240.12        225.82        20.15 o                         
  -4  10   5        314.67        311.28         9.33 o                         
  -2  10   5        687.71        676.18        18.16 o                         
   0  10   5        352.85        361.75        37.00 o                         
   2  10   5        247.35        262.16         8.34 o                         
   4  10   5        344.38        344.38         7.96 o                         
   6  10   5        320.83        348.03        15.45 o                         
  -3  11   5         47.08         26.51         7.03 o                         
  -1  11   5         21.31          7.41         5.98 o                         
   1  11   5         70.16         62.76         6.44 o                         
   3  11   5         39.11         10.56         8.90 o                         
 -10   0   6       2038.80       2126.53        66.30 o                         
  -8   0   6          1.11         -5.52        10.78 o                         
  -6   0   6       2141.10       2257.67        35.82 o                         
  -4   0   6       3459.64       3416.85        39.27 o                         
  -2   0   6       1792.47       1877.78        50.39 o                         
   0   0   6       1384.76       1442.88        17.30 o                         
   2   0   6      37356.91      36234.05       255.47 o                         
   4   0   6       1352.31       1336.33        39.37 o                         
   6   0   6       2055.33       2071.38        19.59 o                         
   8   0   6        459.01        451.70        18.15 o                         
  10   0   6        442.70        465.87        20.08 o                         
 -11   1   6         32.03          9.96         7.52 o                         
  -9   1   6        649.04        699.81        17.40 o                         
  -7   1   6        122.92        123.76        11.01 o                         
  -5   1   6        100.97        130.04        21.16 o                         
  -3   1   6        148.87        190.68         9.35 o                         
  -1   1   6         75.24        159.47        24.57 o                         
   1   1   6      10531.56      10507.47        55.58 o                         
   3   1   6       3578.56       3575.24        89.03 o                         
   5   1   6         44.17         49.07         7.28 o                         
   7   1   6         79.35         94.06        12.62 o                         
   9   1   6          4.26         -1.04         4.56 o                         
  11   1   6         21.35          1.86        13.68 o                         
 -10   2   6         20.89         12.45         6.59 o                         
  -8   2   6       1769.48       1881.55        29.57 o                         
  -6   2   6       1036.84       1078.01        13.78 o                         
  -4   2   6       5817.68       5796.58       103.25 o                         
  -2   2   6       1884.55       1852.79        18.95 o                         
   0   2   6      13345.39      12926.47       256.17 o                         
   2   2   6        820.42        766.33        10.49 o                         
   4   2   6       4366.24       4366.66        59.25 o                         
   6   2   6        759.03        738.01        18.75 o                         
   8   2   6       1733.28       1802.96        20.51 o                         
  10   2   6         51.87         32.05        19.53 o                         
  -9   3   6          2.71          8.73        14.04 o                         
  -7   3   6        208.28        200.57        13.20 o                         
  -5   3   6         99.98         94.01         9.59 o                         
  -3   3   6        823.36        849.51        17.79 o                         
  -1   3   6       3367.23       3234.93        71.72 o                         
   1   3   6       1123.29       1165.32        30.34 o                         
   3   3   6        951.87        942.25         7.76 o                         
   5   3   6        240.02        270.31        10.86 o                         
   7   3   6        102.75        111.45         5.65 o                         
   9   3   6         30.21         17.75         6.61 o                         
 -10   4   6        639.23        631.34        23.98 o                         
  -8   4   6         32.32         35.02         7.33 o                         
  -6   4   6       3004.45       3085.60        88.96 o                         
  -4   4   6       3038.34       3077.79        46.96 o                         
  -2   4   6       5980.79       5760.36       110.39 o                         
   0   4   6        236.46        276.60         7.91 o                         
   2   4   6       7003.22       6709.92        47.66 o                         
   4   4   6         11.98         13.62         5.58 o                         
   6   4   6       1643.48       1757.63        30.24 o                         
   8   4   6        477.52        561.81        16.35 o                         
  10   4   6        985.16       1073.63        14.70 o                         
  -9   5   6        184.34        163.67         8.46 o                         
  -7   5   6        561.78        577.11        22.17 o                         
  -5   5   6          9.60         10.23         9.05 o                         
  -3   5   6        358.18        355.91        19.05 o                         
  -1   5   6       1179.26       1128.35        24.29 o                         
   1   5   6       1810.65       1788.68        28.98 o                         
   3   5   6       1904.50       1919.93        29.07 o                         
   5   5   6        935.24       1009.69        12.36 o                         
   7   5   6        370.71        396.46        25.10 o                         
   9   5   6         71.95         37.09        10.70 o                         
  -8   6   6       1467.61       1435.77       174.90 o                         
  -6   6   6         18.17         17.62         6.60 o                         
  -4   6   6        645.38        670.88        34.43 o                         
  -2   6   6        945.01        966.38        10.66 o                         
   0   6   6       5663.88       4904.95       777.18 o                         
   2   6   6          8.63         30.44         6.02 o                         
   4   6   6       4592.53       4616.34       161.37 o                         
   6   6   6        419.06        491.45        11.38 o                         
   8   6   6        347.98        301.82        20.25 o                         
  -7   7   6         98.97         78.57         7.20 o                         
  -5   7   6         50.16         57.25         7.52 o                         
  -3   7   6         91.79        110.77         6.13 o                         
  -1   7   6        562.03        546.78        26.78 o                         
   1   7   6        391.12        409.91        16.83 o                         
   3   7   6        554.20        595.30        12.87 o                         
   5   7   6          8.50         12.99         8.03 o                         
   7   7   6         81.06         75.34         8.69 o                         
  -8   8   6         63.91         41.73         6.88 o                         
  -6   8   6        664.91        596.80        30.01 o                         
  -4   8   6          0.41         -1.17         6.85 o                         
  -2   8   6       2046.39       2020.27        26.90 o                         
   0   8   6         22.79         12.76         8.16 o                         
   2   8   6       2019.13       1857.27        69.70 o                         
   4   8   6        179.30        174.48         8.59 o                         
   6   8   6        986.24       1050.88        43.89 o                         
   8   8   6          0.51          1.49         8.53 o                         
  -7   9   6         17.29          5.97         7.12 o                         
  -5   9   6         78.02         66.74         7.60 o                         
  -3   9   6        104.76        103.63         7.40 o                         
  -1   9   6         15.53         10.86         5.03 o                         
   1   9   6        530.47        568.25        42.43 o                         
   3   9   6         30.73         21.42        11.28 o                         
   5   9   6         57.31         42.12         7.98 o                         
   7   9   6          2.62         -3.31         9.08 o                         
  -4  10   6        481.28        408.52        16.64 o                         
  -2  10   6        122.21        117.90         7.39 o                         
   0  10   6       1004.95        948.65       101.25 o                         
   2  10   6        223.59        204.27        11.96 o                         
   4  10   6        677.43        698.86        54.22 o                         
  -3  11   6          2.73         -6.92         7.16 o                         
  -1  11   6          1.65         -1.90         8.51 o                         
   1  11   6        170.39        128.28         9.08 o                         
   3  11   6        316.91        250.27        10.51 o                         
  -9   1   7         16.64         10.34         9.91 o                         
  -7   1   7          4.20          4.49         5.84 o                         
  -5   1   7        932.76        938.36        11.07 o                         
  -3   1   7        109.90        121.03         7.54 o                         
  -1   1   7        310.80        294.65        14.65 o                         
   1   1   7        247.86        254.20        10.83 o                         
   3   1   7          0.07         15.58         4.75 o                         
   5   1   7        103.44         99.76         6.33 o                         
   7   1   7        247.78        259.70         7.12 o                         
   9   1   7        145.63        155.73         5.64 o                         
 -10   2   7          8.59         -1.79        16.82 o                         
  -8   2   7         20.84         19.82         6.66 o                         
  -6   2   7         38.59         61.09        11.99 o                         
  -4   2   7        630.69        642.15         9.03 o                         
  -2   2   7       2299.18       2242.77        26.59 o                         
   0   2   7        172.73        172.90         8.54 o                         
   2   2   7        425.17        431.89        17.01 o                         
   4   2   7         20.02         32.11         5.18 o                         
   6   2   7        133.89        157.53        10.62 o                         
   8   2   7          8.85          4.89         4.59 o                         
  10   2   7         69.15         64.48         9.19 o                         
  -9   3   7          3.40          0.65         9.03 o                         
  -7   3   7         20.45         24.41         7.28 o                         
  -5   3   7         50.19         48.75         5.80 o                         
  -3   3   7         81.94         70.88        10.30 o                         
  -1   3   7         12.42         21.23         5.66 o                         
   1   3   7       1799.77       1777.22        29.67 o                         
   3   3   7        219.50        232.49         7.61 o                         
   5   3   7         79.64         86.30         5.59 o                         
   7   3   7          3.43          3.57         4.51 o                         
   9   3   7         14.77          8.27         5.04 o                         
 -10   4   7        177.83        148.99        20.00 o                         
  -8   4   7        170.51        183.54        17.36 o                         
  -6   4   7          0.03         -6.34         6.38 o                         
  -4   4   7        943.46        980.03        32.21 o                         
  -2   4   7          8.40         13.85         6.50 o                         
   0   4   7          9.11         11.57         6.25 o                         
   2   4   7        935.35        932.12        13.28 o                         
   4   4   7        796.93        826.63        13.80 o                         
   6   4   7         28.66         33.40         5.24 o                         
   8   4   7        223.55        252.33        10.86 o                         
  10   4   7         15.73          4.26        12.93 o                         
  -9   5   7         78.37         77.07         9.37 o                         
  -7   5   7          0.00          3.30         6.31 o                         
  -5   5   7          0.02          7.76         6.28 o                         
  -3   5   7         34.38         45.87         5.35 o                         
  -1   5   7         54.40         55.23         5.16 o                         
   1   5   7         56.72         65.01        10.75 o                         
   3   5   7        299.34        311.78         6.48 o                         
   5   5   7          7.85         10.56         3.95 o                         
   7   5   7          2.64          0.61         4.63 o                         
   9   5   7          1.24         -2.39         8.08 o                         
  -8   6   7        238.17        203.04        11.33 o                         
  -6   6   7        238.97        238.08         8.40 o                         
  -4   6   7        283.64        300.68        11.56 o                         
  -2   6   7        864.67        917.36        11.49 o                         
   0   6   7          6.05          6.24         5.31 o                         
   2   6   7        578.49        626.22        26.67 o                         
   4   6   7        873.15        905.68        14.32 o                         
   6   6   7        369.69        383.19        10.27 o                         
   8   6   7         59.77         22.62         9.19 o                         
  -7   7   7        261.98        254.85        13.52 o                         
  -5   7   7          0.03         -6.38         5.38 o                         
  -3   7   7        177.14        219.11        17.34 o                         
  -1   7   7        125.56        146.51        21.87 o                         
   1   7   7         78.95         76.98         5.33 o                         
   3   7   7        395.64        397.35        16.65 o                         
   5   7   7        123.86        134.86         5.55 o                         
   7   7   7          1.22          3.30         7.22 o                         
  -6   8   7        122.50         90.96         7.53 o                         
  -4   8   7        994.14       1098.14        47.87 o                         
  -2   8   7        370.92        355.71        52.40 o                         
   0   8   7       1284.72       1405.86        31.69 o                         
   2   8   7        548.62        568.52        57.92 o                         
   4   8   7        141.87        143.77        11.09 o                         
   6   8   7         25.71          1.61        10.49 o                         
  -5   9   7          9.56          0.63         8.55 o                         
  -3   9   7         40.80         31.31         9.42 o                         
  -1   9   7        156.36        147.03         9.74 o                         
   1   9   7        109.33         84.31         5.38 o                         
   3   9   7        139.98        160.30        13.80 o                         
   5   9   7          1.70          1.53         7.30 o                         
  -4  10   7         17.47          8.93         7.64 o                         
  -2  10   7        755.04        815.32        12.66 o                         
   0  10   7        505.49        473.50        19.39 o                         
   2  10   7        288.75        298.87        14.63 o                         
   4  10   7        181.78        162.26        10.84 o                         
  -1  11   7          7.25         -0.01         7.77 o                         
   1  11   7         42.95         27.28         8.35 o                         
 -10   0   8        188.63        150.66        19.24 o                         
  -8   0   8       5873.67       6259.26        47.68 o                         
  -6   0   8         15.48         27.23         7.19 o                         
  -4   0   8      16342.05      16656.99       192.00 o                         
  -2   0   8        676.34        669.18        48.65 o                         
   0   0   8      20359.55      19321.16       323.34 o                         
   2   0   8       2352.20       2467.20        24.34 o                         
   4   0   8      11556.20      11831.34       320.59 o                         
   6   0   8         29.64         58.93         9.11 o                         
   8   0   8       5514.79       6206.14       130.13 o                         
  10   0   8         85.29         63.73         9.02 o                         
  -9   1   8         59.48         61.47        10.68 o                         
  -7   1   8        594.44        579.83        12.01 o                         
  -5   1   8       1077.80       1117.03        25.05 o                         
  -3   1   8         36.95         45.81         9.32 o                         
  -1   1   8       1209.09       1231.60        10.47 o                         
   1   1   8        814.65        824.86        18.36 o                         
   3   1   8        986.21        907.77        10.28 o                         
   5   1   8       2336.62       2374.48        26.41 o                         
   7   1   8        142.22        137.32         5.59 o                         
   9   1   8         57.28         46.76         6.09 o                         
 -10   2   8       1853.37       1889.39        24.57 o                         
  -8   2   8         19.91         20.45         7.06 o                         
  -6   2   8       5312.80       5390.85       161.19 o                         
  -4   2   8       1118.20       1127.12        16.64 o                         
  -2   2   8      30441.70      29461.00       364.54 o                         
   0   2   8       1460.29       1502.33        36.78 o                         
   2   2   8      14347.00      13987.98       320.69 o                         
   4   2   8         85.88         82.65         4.82 o                         
   6   2   8       6166.40       6686.69        75.21 o                         
   8   2   8        615.61        703.89        11.26 o                         
  10   2   8       2292.16       2501.01        56.95 o                         
  -9   3   8        350.80        383.69        20.98 o                         
  -7   3   8        978.46       1038.29        13.31 o                         
  -5   3   8        623.92        666.73        20.56 o                         
  -3   3   8         36.06         73.82        20.03 o                         
  -1   3   8         92.89        102.40         5.62 o                         
   1   3   8        896.41        914.32        10.90 o                         
   3   3   8       4019.46       4111.03        45.76 o                         
   5   3   8        890.56        888.53        10.23 o                         
   7   3   8        370.65        364.35         9.51 o                         
   9   3   8          1.34          1.44         5.53 o                         
  -8   4   8       2500.36       2713.38        75.14 o                         
  -6   4   8        351.80        345.85        14.30 o                         
  -4   4   8       8115.57       7842.66       102.45 o                         
  -2   4   8       1368.42       1374.41        10.27 o                         
   0   4   8      21046.58      20521.28       195.29 o                         
   2   4   8          5.83          5.91         5.53 o                         
   4   4   8       7741.31       7811.83       106.50 o                         
   6   4   8        211.86        216.17         7.51 o                         
   8   4   8       2823.93       3209.07        33.58 o                         
  -9   5   8        262.87        229.00        62.50 o                         
  -7   5   8         16.39         15.12         7.06 o                         
  -5   5   8        319.37        328.01         8.00 o                         
  -3   5   8       1516.00       1473.76        44.60 o                         
  -1   5   8         38.74         42.43         6.01 o                         
   1   5   8        637.13        680.40        12.05 o                         
   3   5   8        581.69        557.95         6.85 o                         
   5   5   8        400.51        426.80         9.66 o                         
   7   5   8        245.91        250.14        10.48 o                         
   9   5   8        192.59        159.43         9.02 o                         
  -8   6   8        117.96         83.13        13.40 o                         
  -6   6   8       4679.06       5185.49        74.66 o                         
  -4   6   8        143.90        144.43         6.49 o                         
  -2   6   8       7518.12       7451.40        28.63 o                         
   0   6   8       1250.00       1179.38        90.43 o                         
   2   6   8       6711.60       6733.20        85.35 o                         
   4   6   8        215.23        234.00         5.50 o                         
   6   6   8       3484.71       3889.18        34.92 o                         
   8   6   8         70.12         48.86         6.05 o                         
  -7   7   8        454.68        491.46        39.42 o                         
  -5   7   8        132.76        130.12        10.10 o                         
  -3   7   8        112.04        137.74         6.48 o                         
  -1   7   8         47.47         40.42         7.81 o                         
   1   7   8        112.89        115.21         5.38 o                         
   3   7   8       1277.77       1242.38        33.70 o                         
   5   7   8        242.40        244.29         5.73 o                         
   7   7   8        257.64        252.49         7.26 o                         
  -6   8   8         15.47          2.96         9.24 o                         
  -4   8   8       4265.85       4193.62       299.65 o                         
  -2   8   8       1133.91       1178.72         9.50 o                         
   0   8   8       5373.93       5632.41        94.06 o                         
   2   8   8        169.74        184.55        11.73 o                         
   4   8   8       1579.82       1678.31        41.46 o                         
   6   8   8        115.96         76.66         7.25 o                         
  -5   9   8        209.19        171.10        12.75 o                         
  -3   9   8          1.87         -2.93         5.76 o                         
  -1   9   8         78.72         72.55         7.78 o                         
   1   9   8        238.79        232.50         6.84 o                         
   3   9   8        138.69        137.44         6.87 o                         
   5   9   8        670.18        643.93        83.40 o                         
  -4  10   8        264.96        231.29        31.84 o                         
  -2  10   8       1780.41       1896.94        34.64 o                         
   0  10   8        184.75        173.05        19.75 o                         
   2  10   8       2390.68       2489.84       255.89 o                         
   4  10   8        141.78        103.35         8.52 o                         
  -9   1   9         29.14         27.49        10.91 o                         
  -7   1   9          7.86          6.28         5.87 o                         
  -5   1   9        212.46        203.47         6.57 o                         
  -3   1   9        215.20        240.24        10.09 o                         
  -1   1   9        526.97        544.45         7.66 o                         
   1   1   9         14.46         19.71         5.20 o                         
   3   1   9        456.97        445.53         9.62 o                         
   5   1   9        117.84        129.31         5.06 o                         
   7   1   9         14.37          7.88         4.58 o                         
   9   1   9          1.03         -0.04         5.33 o                         
 -10   2   9         23.14         11.04        11.58 o                         
  -8   2   9        164.92        147.71        17.10 o                         
  -6   2   9         69.93         73.66         5.82 o                         
  -4   2   9        190.98        209.25        13.33 o                         
  -2   2   9          4.51         10.43         6.08 o                         
   0   2   9         90.81        108.07         9.54 o                         
   2   2   9         88.01        110.65         8.89 o                         
   4   2   9        433.16        433.79         5.77 o                         
   6   2   9        280.36        286.26         6.69 o                         
   8   2   9          3.34          2.68         5.60 o                         
  10   2   9          5.48          2.09         7.36 o                         
  -9   3   9         44.81         34.12         9.37 o                         
  -7   3   9        166.41        179.42         7.96 o                         
  -5   3   9         16.52         19.37         5.70 o                         
  -3   3   9         96.53        114.69         6.19 o                         
  -1   3   9          3.86         14.68         5.22 o                         
   1   3   9        311.60        292.72         6.56 o                         
   3   3   9          0.54          4.33         4.88 o                         
   5   3   9        281.19        304.28         5.40 o                         
   7   3   9         67.58         65.64         8.39 o                         
   9   3   9         81.26         56.75         5.66 o                         
  -8   4   9        114.40         94.09         7.73 o                         
  -6   4   9        529.39        567.16        10.01 o                         
  -4   4   9         42.31         44.30         8.41 o                         
  -2   4   9        513.96        551.70        20.43 o                         
   0   4   9       1461.82       1474.22        22.75 o                         
   2   4   9          6.30         15.75         5.38 o                         
   4   4   9          9.02         12.30         4.25 o                         
   6   4   9        286.24        311.65         8.54 o                         
   8   4   9         30.13         16.08         4.87 o                         
  -9   5   9          1.94          2.13         9.63 o                         
  -7   5   9          3.35          1.81         7.05 o                         
  -5   5   9        195.88        210.45         7.51 o                         
  -3   5   9          6.83         22.41         7.97 o                         
  -1   5   9          0.65          0.56         6.79 o                         
   1   5   9        159.90        178.96         5.99 o                         
   3   5   9         18.30         14.82         4.48 o                         
   5   5   9         24.29         17.25         4.89 o                         
   7   5   9         63.54         49.45         5.70 o                         
   9   5   9         14.12          1.77         6.75 o                         
  -8   6   9         82.71         49.33         7.79 o                         
  -6   6   9        226.07        221.61         9.56 o                         
  -4   6   9        271.15        292.49         7.48 o                         
  -2   6   9       1033.36       1101.93        20.80 o                         
   0   6   9        583.32        600.07        24.10 o                         
   2   6   9        193.98        188.23         8.71 o                         
   4   6   9        168.56        182.68         6.40 o                         
   6   6   9         63.16         55.54         5.10 o                         
   8   6   9         43.88         19.81         7.00 o                         
  -7   7   9          0.01          0.85         8.41 o                         
  -5   7   9          5.33         -4.23         6.18 o                         
  -3   7   9          3.59         -4.33         5.65 o                         
  -1   7   9        112.52        113.62        10.08 o                         
   1   7   9        297.71        300.95         6.68 o                         
   3   7   9          4.35          2.64         4.34 o                         
   5   7   9          4.31          0.50         4.87 o                         
   7   7   9         16.61          4.52         7.38 o                         
  -6   8   9        222.21        185.41        17.81 o                         
  -4   8   9         95.77         67.38        10.48 o                         
  -2   8   9        118.30         89.01        16.14 o                         
   0   8   9        649.89        676.90        29.18 o                         
   2   8   9        396.12        427.66         9.87 o                         
   4   8   9        351.25        358.05        16.00 o                         
   6   8   9        366.43        351.40        23.08 o                         
  -5   9   9        190.72        171.47        14.99 o                         
  -3   9   9         16.08          2.16         6.21 o                         
  -1   9   9         52.76         28.13         6.98 o                         
   1   9   9         96.87         96.16        13.01 o                         
   3   9   9          0.19         -0.06         5.76 o                         
   5   9   9         50.00         25.78         6.73 o                         
  -2  10   9        287.76        266.63        10.56 o                         
   0  10   9         32.87         13.82         6.41 o                         
   2  10   9        441.16        453.52        22.73 o                         
  -8   0  10          0.34         -5.02         8.25 o                         
  -6   0  10       2955.78       3113.19       120.43 o                         
  -4   0  10        218.41        271.27        33.46 o                         
  -2   0  10       3613.68       3492.07        54.98 o                         
   0   0  10       6349.77       6519.28        85.47 o                         
   2   0  10       4497.30       4672.52        62.50 o                         
   4   0  10         98.44        109.73        11.23 o                         
   6   0  10       2576.03       2657.67        37.02 o                         
   8   0  10          0.38          4.54         6.27 o                         
  -9   1  10        106.64         88.61         9.06 o                         
  -7   1  10        336.14        364.83        11.40 o                         
  -5   1  10        489.29        494.50        19.96 o                         
  -3   1  10       1379.43       1456.78        14.05 o                         
  -1   1  10          6.91          9.09         6.77 o                         
   1   1  10          1.77          6.28         5.51 o                         
   3   1  10        763.11        756.31        72.70 o                         
   5   1  10        508.43        527.18         9.92 o                         
   7   1  10        380.72        386.23         8.66 o                         
   9   1  10        170.30        135.93         6.74 o                         
  -8   2  10        900.50        844.50        92.91 o                         
  -6   2  10        425.66        440.38         7.85 o                         
  -4   2  10       4311.12       4231.22       170.26 o                         
  -2   2  10        229.76        243.30         8.13 o                         
   0   2  10       2876.05       2760.99       133.61 o                         
   2   2  10       1983.46       2036.34        26.03 o                         
   4   2  10       2571.60       2575.29        30.31 o                         
   6   2  10        110.53        129.10         5.69 o                         
   8   2  10       1686.23       1794.43        38.61 o                         
  -9   3  10          0.12          0.81         8.11 o                         
  -7   3  10         48.76         52.37         7.19 o                         
  -5   3  10        347.83        357.67         8.67 o                         
  -3   3  10        812.92        876.82        27.22 o                         
  -1   3  10       1099.62       1109.49        22.03 o                         
   1   3  10         29.75         62.21         7.53 o                         
   3   3  10         29.82         28.35         5.04 o                         
   5   3  10        257.86        250.20         5.14 o                         
   7   3  10        523.81        569.44        11.32 o                         
   9   3  10         41.03         23.93         5.93 o                         
  -8   4  10        193.38        186.62         9.09 o                         
  -6   4  10       2468.82       2684.75        49.89 o                         
  -4   4  10        205.23        211.19        17.03 o                         
  -2   4  10       2472.11       2458.96        58.38 o                         
   0   4  10        667.24        687.52        14.89 o                         
   2   4  10       1227.19       1282.21        40.13 o                         
   4   4  10        282.71        308.92         5.74 o                         
   6   4  10       2889.33       3107.45        11.61 o                         
   8   4  10         63.16         56.40         5.43 o                         
  -7   5  10        219.07        226.74        18.23 o                         
  -5   5  10        998.56       1093.63        28.53 o                         
  -3   5  10         25.27         12.78         5.09 o                         
  -1   5  10         14.70         14.72         5.08 o                         
   1   5  10        115.26        122.71         7.55 o                         
   3   5  10          2.08         10.78         4.86 o                         
   5   5  10       1268.84       1352.36        39.45 o                         
   7   5  10         89.45         69.33         6.24 o                         
  -6   6  10         11.58         -2.84         7.54 o                         
  -4   6  10       2054.28       1938.48       207.76 o                         
  -2   6  10        713.41        739.11        32.73 o                         
   0   6  10       1491.11       1497.62        26.79 o                         
   2   6  10        601.01        638.44        11.87 o                         
   4   6  10       1767.36       1884.79        26.45 o                         
   6   6  10         17.65          5.76         5.01 o                         
  -7   7  10         21.87         -0.61         9.15 o                         
  -5   7  10        170.34        159.20        17.19 o                         
  -3   7  10        245.37        244.61         8.60 o                         
  -1   7  10        174.03        176.01         6.62 o                         
   1   7  10          6.27          6.11         4.75 o                         
   3   7  10         99.29         84.71         4.77 o                         
   5   7  10         23.59         12.48         5.21 o                         
   7   7  10        330.69        312.07        13.49 o                         
  -4   8  10          0.95          3.30         6.52 o                         
  -2   8  10       1605.94       1505.55       217.41 o                         
   0   8  10        123.69        109.18         9.79 o                         
   2   8  10        739.86        725.64        22.56 o                         
   4   8  10        126.99        113.11         6.13 o                         
  -3   9  10        270.01        262.21         8.15 o                         
  -1   9  10          8.13          4.73         5.68 o                         
   1   9  10         29.21         17.22         6.93 o                         
   3   9  10          5.40          0.63         6.31 o                         
   0  10  10        123.93         68.82         7.41 o                         
  -9   1  11          1.67         -1.76         8.51 o                         
  -7   1  11         95.20         96.30        10.78 o                         
  -5   1  11        238.00        239.53        11.72 o                         
  -3   1  11        106.21        103.70         6.43 o                         
  -1   1  11          0.39          0.93         5.55 o                         
   1   1  11        177.53        194.66        12.22 o                         
   3   1  11          1.01          4.76         4.27 o                         
   5   1  11         95.44         97.36         6.57 o                         
   7   1  11        255.75        256.48        11.15 o                         
   9   1  11         18.57          6.31         6.76 o                         
  -8   2  11          6.87         -0.17         8.30 o                         
  -6   2  11        132.31        144.35         6.18 o                         
  -4   2  11        659.67        692.26        30.33 o                         
  -2   2  11        102.41        101.37         5.85 o                         
   0   2  11          3.93          8.68         7.36 o                         
   2   2  11         86.23        101.80         6.40 o                         
   4   2  11         44.49         47.92         4.93 o                         
   6   2  11          0.28          6.33         4.86 o                         
   8   2  11         86.69         54.06         5.75 o                         
  -7   3  11          0.80          9.89         7.54 o                         
  -5   3  11          6.97         11.67         6.00 o                         
  -3   3  11        165.92        191.65        11.93 o                         
  -1   3  11        216.93        221.98         6.41 o                         
   1   3  11        367.10        374.07         9.76 o                         
   3   3  11         24.16         33.37         8.79 o                         
   5   3  11          0.85          7.53         4.73 o                         
   7   3  11          6.47          1.00         4.94 o                         
  -8   4  11          9.55          2.55        10.40 o                         
  -6   4  11          3.91         -0.21         7.33 o                         
  -4   4  11        345.83        331.24        12.29 o                         
  -2   4  11         29.99         36.69         5.16 o                         
   0   4  11        286.86        293.39        23.41 o                         
   2   4  11        393.19        403.76        11.20 o                         
   4   4  11        305.72        307.45        13.75 o                         
   6   4  11         15.11          2.97         5.14 o                         
   8   4  11         28.38         10.36         7.23 o                         
  -7   5  11          1.11         10.69         7.61 o                         
  -5   5  11         16.56         14.72         6.42 o                         
  -3   5  11          0.21          3.31         5.16 o                         
  -1   5  11        113.43        114.38        12.99 o                         
   1   5  11         30.39         29.37         7.45 o                         
   3   5  11         51.49         48.85         4.78 o                         
   5   5  11          9.35         -0.73         4.66 o                         
   7   5  11         31.81         20.28         5.64 o                         
  -6   6  11        136.88        100.02         7.79 o                         
  -4   6  11        238.42        238.66         9.28 o                         
  -2   6  11         88.04         70.30         7.03 o                         
   0   6  11         76.27         85.62         8.98 o                         
   2   6  11       1243.50       1332.40        23.30 o                         
   4   6  11        117.25        161.98        25.36 o                         
   6   6  11        118.40         82.95         7.18 o                         
  -5   7  11         10.93          2.73         7.40 o                         
  -3   7  11        246.50        239.76         7.73 o                         
  -1   7  11         67.02         70.01         7.73 o                         
   1   7  11         67.77         46.61         4.97 o                         
   3   7  11         70.62         64.54         6.26 o                         
   5   7  11         99.90         85.14         6.01 o                         
  -4   8  11        411.90        406.92        19.66 o                         
  -2   8  11        308.81        324.55        18.10 o                         
   0   8  11        429.85        419.28        20.45 o                         
   2   8  11          4.04          5.10         6.62 o                         
   4   8  11        256.23        234.10        14.81 o                         
  -1   9  11         89.39         73.87         7.15 o                         
   1   9  11          5.92          1.73         6.72 o                         
  -8   0  12       3329.52       3373.68       260.15 o                         
  -6   0  12        260.88        251.78        10.25 o                         
  -4   0  12       5418.36       5659.90       248.46 o                         
  -2   0  12          0.20         -5.29         6.82 o                         
   0   0  12       4965.51       4974.83       301.00 o                         
   2   0  12        411.71        440.47        24.18 o                         
   4   0  12      10096.12      10480.32       234.86 o                         
   6   0  12         39.83         25.43         7.47 o                         
   8   0  12       1698.04       1763.16        47.23 o                         
  -7   1  12          0.38         -1.54         7.38 o                         
  -5   1  12        315.17        360.48        11.56 o                         
  -3   1  12        435.54        447.27         6.99 o                         
  -1   1  12        808.37        829.33        14.36 o                         
   1   1  12        600.38        626.85         7.50 o                         
   3   1  12         44.43         30.77         5.17 o                         
   5   1  12         57.85         61.61         4.54 o                         
   7   1  12        217.50        220.27        11.29 o                         
  -8   2  12         94.87         50.79         8.54 o                         
  -6   2  12       3201.02       3382.52        43.13 o                         
  -4   2  12          1.02         13.22         5.23 o                         
  -2   2  12       7099.73       7431.50        69.63 o                         
   0   2  12        135.08        150.90         6.54 o                         
   2   2  12       8848.25       9194.39       134.00 o                         
   4   2  12        331.54        327.38         8.32 o                         
   6   2  12       3014.85       3068.39       102.28 o                         
   8   2  12          8.57          4.31         6.40 o                         
  -7   3  12        180.48        163.33        10.83 o                         
  -5   3  12        287.97        317.58        15.70 o                         
  -3   3  12        589.18        588.99        30.00 o                         
  -1   3  12        247.18        245.16         9.25 o                         
   1   3  12          5.63         13.37        10.22 o                         
   3   3  12        180.04        191.90        10.28 o                         
   5   3  12         23.60         26.83         6.46 o                         
   7   3  12        272.77        248.58         8.34 o                         
  -6   4  12        181.83        170.32         7.07 o                         
  -4   4  12       4007.98       4340.95        65.00 o                         
  -2   4  12         40.35         32.25         6.35 o                         
   0   4  12       6639.97       7102.26       141.92 o                         
   2   4  12        265.45        279.21        37.01 o                         
   4   4  12       4853.75       5270.04        63.51 o                         
   6   4  12        230.42        196.27        10.33 o                         
  -7   5  12          8.67         -2.85         9.72 o                         
  -5   5  12          2.67          8.01         6.98 o                         
  -3   5  12        647.03        691.12        17.49 o                         
  -1   5  12        746.99        806.87         8.24 o                         
   1   5  12        167.94        187.28         7.68 o                         
   3   5  12          4.63         -6.27         5.04 o                         
   5   5  12         23.58          6.21         5.15 o                         
   7   5  12          4.77          2.47         6.53 o                         
  -6   6  12       2405.57       2625.37        32.19 o                         
  -4   6  12        172.07        186.62        16.96 o                         
  -2   6  12       1897.94       2028.35        73.27 o                         
   0   6  12         43.04         42.85         8.50 o                         
   2   6  12       4318.35       4520.48       158.80 o                         
   4   6  12        254.93        282.17        10.08 o                         
   6   6  12       2258.97       2346.99       110.10 o                         
  -5   7  12         94.43         50.80         8.98 o                         
  -3   7  12        140.97        123.78         8.32 o                         
  -1   7  12        323.32        317.89        18.21 o                         
   1   7  12          1.34          2.77         5.59 o                         
   3   7  12         83.31         57.60         6.12 o                         
   5   7  12          2.76         -3.67         6.25 o                         
  -2   8  12        154.37        132.71        10.70 o                         
   0   8  12       2164.15       2171.90       100.50 o                         
   2   8  12        289.35        265.89        19.95 o                         
  -7   1  13         14.35          5.90         7.16 o                         
  -5   1  13          7.68          8.70         5.46 o                         
  -3   1  13        376.03        387.29         7.42 o                         
  -1   1  13        105.19        121.99        10.68 o                         
   1   1  13         19.74         11.46         9.17 o                         
   3   1  13        122.59        127.03         4.92 o                         
   5   1  13          9.24          5.35         4.23 o                         
   7   1  13          0.96         -0.65         5.62 o                         
  -6   2  13          5.09          2.74         7.40 o                         
  -4   2  13         24.54         12.05         6.12 o                         
  -2   2  13        121.73        111.35         6.94 o                         
   0   2  13        237.94        222.12         8.29 o                         
   2   2  13         92.44         83.85        12.21 o                         
   4   2  13         85.78         93.37        13.08 o                         
   6   2  13         14.15          1.11         4.90 o                         
  -7   3  13          7.17          4.82         8.70 o                         
  -5   3  13          2.55         -4.15         6.00 o                         
  -3   3  13         12.22         13.69         9.10 o                         
  -1   3  13         19.49          7.26         6.45 o                         
   1   3  13         32.93         25.04         8.26 o                         
   3   3  13        231.21        232.85        11.28 o                         
   5   3  13         92.71         99.71         7.76 o                         
   7   3  13         51.50         22.64         5.88 o                         
  -6   4  13         60.48         28.91         7.44 o                         
  -4   4  13         33.16         23.31         6.40 o                         
  -2   4  13        388.26        386.49        16.52 o                         
   0   4  13         30.71         52.77        12.23 o                         
   2   4  13          1.72         -5.27         5.00 o                         
   4   4  13        225.66        228.14         7.80 o                         
   6   4  13         66.66         39.94         6.42 o                         
  -5   5  13         27.70         14.33         7.04 o                         
  -3   5  13          0.69          0.07         6.57 o                         
  -1   5  13         91.06         78.53         5.78 o                         
   1   5  13          6.50          2.12         5.48 o                         
   3   5  13          0.55         -5.59         5.83 o                         
   5   5  13         60.07         36.75         5.88 o                         
  -4   6  13        144.75        124.37         8.30 o                         
  -2   6  13        292.42        277.31         7.36 o                         
   0   6  13        245.84        250.59        12.46 o                         
   2   6  13         30.98         18.59         5.49 o                         
   4   6  13         47.61         17.71         5.74 o                         
  -3   7  13         18.57         13.15         7.85 o                         
  -1   7  13         56.50         40.56         6.84 o                         
   1   7  13        115.98         84.34        12.09 o                         
   3   7  13          3.33          1.92         5.92 o                         
   0   8  13        201.56        157.89         7.63 o                         
  -6   0  14       1153.39       1139.14        14.07 o                         
  -4   0  14        507.34        506.02        60.71 o                         
  -2   0  14       2612.11       2740.11        49.07 o                         
   0   0  14        587.80        626.17        29.28 o                         
   2   0  14       1679.57       1727.28       111.47 o                         
   4   0  14        176.26        132.23        12.26 o                         
   6   0  14        425.11        346.97        24.22 o                         
  -5   1  14         34.63          4.37         6.61 o                         
  -3   1  14        205.08        214.68         6.17 o                         
  -1   1  14        576.67        620.44         7.73 o                         
   1   1  14        276.94        290.68        29.80 o                         
   3   1  14        235.85        238.77         6.52 o                         
   5   1  14         54.15         48.87         5.08 o                         
  -6   2  14        399.42        396.24         8.46 o                         
  -4   2  14        687.95        672.48         9.90 o                         
  -2   2  14        214.52        210.64        13.87 o                         
   0   2  14       3286.26       3445.07        22.35 o                         
   2   2  14        203.73        214.29         7.52 o                         
   4   2  14        929.87        901.69        21.83 o                         
   6   2  14        492.88        484.40        11.91 o                         
  -5   3  14          3.56         -3.11         6.57 o                         
  -3   3  14         45.93         39.74         5.98 o                         
  -1   3  14        687.41        709.92        36.06 o                         
   1   3  14        745.61        798.47        21.31 o                         
   3   3  14        172.48        147.54         5.61 o                         
   5   3  14         11.20          3.07         4.98 o                         
  -4   4  14        184.73        153.89         7.01 o                         
  -2   4  14       1056.85        990.59        24.30 o                         
   0   4  14         44.77         38.62         6.27 o                         
   2   4  14       1761.93       1709.00        85.77 o                         
   4   4  14        492.52        550.36        10.92 o                         
  -3   5  14        153.21        119.86         9.20 o                         
  -1   5  14         28.24         23.50         6.01 o                         
   1   5  14        518.09        534.55        13.81 o                         
   3   5  14          7.00          6.63         5.50 o                         
  -2   6  14        175.99        148.13         9.73 o                         
   0   6  14       1030.82       1023.79        51.90 o                         
   2   6  14         40.09         18.19         6.67 o                         
  -1   7  14        222.62        187.60        18.76 o                         
   1   7  14        131.25         72.70        12.66 o                         
  -5   1  15          1.19          1.12         7.36 o                         
  -3   1  15         10.96          4.63         7.94 o                         
  -1   1  15        113.43         97.71         6.04 o                         
   1   1  15         78.26         65.61         6.75 o                         
   3   1  15         58.95         44.54         7.10 o                         
   5   1  15        117.12         76.34         6.91 o                         
  -4   2  15         32.87         20.43         6.39 o                         
  -2   2  15          1.78         -2.80         6.46 o                         
   0   2  15          0.39          1.94         6.92 o                         
   2   2  15          9.99         -0.24         6.37 o                         
   4   2  15          2.58         -0.51         4.91 o                         
  -5   3  15         58.00         28.81        11.15 o                         
  -3   3  15         70.78         67.75         6.93 o                         
  -1   3  15         75.95         66.79         6.04 o                         
   1   3  15         68.08         51.50         7.36 o                         
   3   3  15          7.87         -0.46         5.31 o                         
   5   3  15         11.15          0.40         6.31 o                         
  -4   4  15        223.29        193.30         7.70 o                         
  -2   4  15          7.71         -0.17         6.25 o                         
   0   4  15        222.18        176.84         6.86 o                         
   2   4  15        173.73        169.77        11.43 o                         
   4   4  15         16.37          4.24         5.79 o                         
  -3   5  15         53.02         12.61         9.71 o                         
  -1   5  15         59.94         36.10         7.00 o                         
   1   5  15          0.93         -0.32         6.43 o                         
   3   5  15         95.67         59.75         8.63 o                         
   0   6  15        235.83        204.79         9.48 o                         
  -4   0  16       2663.63       2562.94       460.98 o                         
  -2   0  16        115.30         85.64        18.32 o                         
   0   0  16       2607.74       2706.86        17.06 o                         
   2   0  16        188.65        164.59        21.26 o                         
   4   0  16       1972.58       1912.96       109.85 o                         
  -3   1  16         10.58         -5.03         7.38 o                         
  -1   1  16          1.73         11.11         7.10 o                         
   1   1  16        339.62        334.92        10.07 o                         
   3   1  16        217.27        208.46        11.97 o                         
  -2   2  16       2998.75       3253.93        42.44 o                         
   0   2  16         27.51          8.07         6.19 o                         
   2   2  16       1930.74       1882.31        96.93 o                         
  -3   3  16         25.64         11.87         7.29 o                         
  -1   3  16         43.71         17.55         6.87 o                         
   1   3  16          9.79          6.87         7.65 o                         
   3   3  16        256.52        245.30        14.65 o                         
  -2   4  16         18.53         -0.45         7.27 o                         
   0   4  16       2003.30       2148.71        52.19 o                         
  -1   1  17          2.24          1.02         6.95 o                         
   1   1  17         30.28          4.62         6.84 o                         
                                                                                
